# Supplementary material for: CD39+CD55− Fb Subset Exhibits Myofibroblast-Like Phenotype and Is Associated with Pain in Osteoarthritis of the Knee
Source: Biomedicines. 2023 Nov 14;11(11):3047. doi: 10.3390/biomedicines11113047 (PMC10669511; doi:10.3390/biomedicines11113047)
Supplement: Supplementary file 1 [file biomedicines-11-03047-s001.zip]

Archive with 7 entries (7 files):
- Supplementary Figure S1.pdf
- Supplementary Figure S2.pdf
- Supplementary Figure S3.pdf
- Supplementary Table S1.pdf
- Supplementary Table S2.xlsx
- Supplementary Table S3.xlsx
- Supplementary Table S4.xlsx
