# Supplementary material for: CD39+CD55− Fb Subset Exhibits Myofibroblast-Like Phenotype and Is Associated with Pain in Osteoarthritis of the Knee
Source: Biomedicines. 2023 Nov 14;11(11):3047. doi: 10.3390/biomedicines11113047 (PMC10669511; doi:10.3390/biomedicines11113047)
Supplement: Supplementary file 1 [file biomedicines-11-03047-s001.zip › Supplementary Table S2.xlsx]

## Sheet: 1676537918461_11a4ca5a43001
Supplementary Table S2. Upregulated DEGs in CD39+CD55- cells compare to CD39-CD55+
RNA ID	Symbol	log2	Pvalue
NM_130786	A1BG	2.52718	0.0241822
NM_000014	A2M	3.57139	7.21794e-05
NM_001347424	A2M	7.59555	0.000138157
NM_001347425	A2M	7.89466	0.00012103
XM_006719056	A2M	3.09106	0.0829901
NM_020297	ABCC9	3.49325	0.00351874
XM_005253289	ABCC9	2.29122	0.21539
XM_005253290	ABCC9	9.9358	5.62483e-07
XM_006719025	ABCC9	7.74343	0.000544955
XM_011520545	ABCC9	5.2547	0.00987595
XM_011529806	ABCG1	3.19351	0.0245899
XM_011521165	ABHD2	4.94944	0.00640054
NM_001322887	ABLIM1	1.98203	0.256869
XM_011517859	ACER2	2.54854	0.0293326
NM_001330259	ACOT9	1.04823	0.368371
NM_001613	ACTA2	4.32852	3.11629e-05
NM_001615	ACTG2	6.16075	0.000591621
NM_001102	ACTN1	1.57659	0.206351
NM_001130005	ACTN1	3.77747	0.020196
NM_001324511	ADAMTS12	4.83268	0.00725053
NM_030955	ADAMTS12	2.11265	0.219229
XM_017009905	ADAMTS12	3.34489	0.0485542
XM_017009906	ADAMTS12	4.71298	0.00304883
NM_001320336	ADAMTS4	2.10891	0.081377
NM_005099	ADAMTS4	1.8015	0.146529
NM_001318781	ADAMTS9	4.48179	0.00837898
NM_001346716	ADAP2	3.49099	0.107858
NM_001377131	ADCY3	2.46428	0.019872
XM_017003188	ADCY3	2.51372	0.0833774
XM_017018743	ADCY6	1.294	0.309992
XM_011544481	ADGRA2	3.02989	0.157386
XM_011544483	ADGRA2	1.91474	0.0585418
NM_015234	ADGRF5	3.78337	0.0393694
XM_005248893	ADGRF5	5.20613	0.00152245
XM_011514353	ADGRF5	3.89471	0.0155515
XM_017010419	ADGRF5	11.4031	1.35031e-07
XM_017010421	ADGRF5	10.5287	2.64392e-06
XM_017010422	ADGRF5	8.62166	1.0908e-05
NM_001366002	ADGRL2	4.59282	0.013699
NM_001393352	ADGRL2	3.9471	0.0395254
XM_005270668	ADGRL2	2.55739	0.0611521
XM_017000797	ADGRL2	1.61624	0.167988
NM_006829	ADIRF	1.44773	0.146374
NM_001253845	ADM2	2.43017	0.0492498
NM_000681	ADRA2A	2.26598	0.0644969
NM_001267043	AEBP2	2.18148	0.192398
NM_152406	AFAP1L1	3.47621	0.0747255
XM_011537558	AFAP1L1	2.28646	0.267288
NM_005935	AFF1	3.89088	0.068982
NM_001169125	AFF2	5.5368	0.00307019
XM_011516122	AGBL3	2.72492	0.153621
NM_198576	AGRN	1.89969	0.214214
NM_001384479	AGT	2.10987	0.107868
NM_000383	AIRE	5.65936	0.000480154
NM_198086	AJUBA	7.17157	0.000610799
XM_024447938	AKT3	1.83059	0.125309
NM_001308325	AKTIP	1.15364	0.277719
NM_001164711	AMT	3.85031	0.0355535
NM_001146	ANGPT1	1.98327	0.102982
NM_001199859	ANGPT1	4.47265	0.0379619
NM_001118887	ANGPT2	2.19418	0.0576226
NM_024668	ANKHD1	2.27251	0.0654858
NM_001204056	ANKRD12	1.36637	0.23859
XM_017025670	ANKRD12	1.71443	0.34039
NM_001349281	ANKRD28	8.59104	3.17674e-05
NM_173505	ANKRD29	6.06324	0.000402463
XM_011525832	ANKRD29	8.94772	5.03764e-06
XM_005248344	ANKRD33B	2.56879	0.0193213
XM_017008176	ANKRD37	6.6228	0.00263737
NM_018043	ANO1	9.48593	7.27781e-07
XM_011545127	ANO1	2.37465	0.17342
XM_017006718	ANO10	1.25451	0.377193
NM_001280560	ANP32E	3.81529	0.0422821
NM_001277732	AOC3	2.78943	0.0263374
NM_003734	AOC3	3.82203	0.00417082
XM_017024285	AP2B1	2.98972	0.0337662
XM_005248619	AP3B1	1.50016	0.140383
NM_003938	AP3D1	1.28319	0.156469
XM_006714010	APBB2	3.40939	0.0869976
XM_011513687	APBB2	3.26835	0.0631805
XM_017008145	APBB2	3.29222	0.0342924
XM_017008158	APBB2	3.40417	0.0952026
NM_153000	APCDD1	2.43483	0.017555
NM_005161	APLNR	1.33716	0.325518
XM_011530478	APOL1	1.80139	0.22618
XM_011530078	APOL2	7.13639	0.00184859
NM_030817	APOLD1	4.2769	0.000239001
XM_005263215	ARHGAP10	1.25115	0.329179
XM_024453000	ARHGAP15	8.13582	6.81724e-05
XM_024453001	ARHGAP15	3.57396	0.0405194
NM_001204300	ARHGAP19	3.18843	0.109904
NM_001042669	ARHGAP24	2.95094	0.042459
NM_001328666	ARHGAP29	8.40659	4.38576e-05
NM_001328667	ARHGAP29	2.25255	0.059169
NM_004815	ARHGAP29	3.06826	0.0428665
XM_011542439	ARHGAP29	2.64936	0.00803344
XM_017006955	ARHGAP31	2.49661	0.226226
XM_011542616	ARHGAP42	2.71065	0.295528
NM_006125	ARHGAP6	2.26547	0.0472035
NM_013423	ARHGAP6	5.17187	0.00657169
NM_001175	ARHGDIB	3.77018	0.0127465
NM_014786	ARHGEF17	2.02626	0.0724433
XM_005245590	ARHGEF2	1.67239	0.196386
XM_017002794	ARHGEF2	3.12922	0.167529
NM_001111270	ARHGEF25	1.89854	0.0466965
NM_032818	ARHGEF39	2.13405	0.047669
XM_017021437	ARHGEF40	5.88475	0.00513601
XM_005262499	ARHGEF6	3.07291	0.110658
NM_001320853	ARHGEF7	2.3444	0.0332365
XM_017020815	ARHGEF7	2.2571	0.119219
XM_017020816	ARHGEF7	3.61573	0.0780207
XM_017020828	ARHGEF7	3.17346	0.10234
NM_001330495	ARHGEF9	6.49606	0.00306755
NM_023001	ARID4A	6.59683	0.00192
XM_024447626	ARID4B	2.6327	0.0794067
XM_011510499	ARID5A	1.505	0.23158
NM_001195396	ARL4A	1.88958	0.148177
NM_001009584	ARMCX6	3.54394	0.0553563
XM_017003114	ARPC2	2.07029	0.0438494
NM_015683	ARRDC2	1.80221	0.166232
NM_001329671	ARRDC3	2.25623	0.21882
NM_001362926	ASAP1	1.88727	0.0916948
XM_024446316	ASCC3	2.76677	0.0741309
XM_005251236	ASPH	3.96944	0.0374266
XM_017013428	ASPH	3.22994	0.120321
NM_001330463	ATL2	8.95691	1.03138e-05
NM_000702	ATP1A2	5.09943	0.000142838
NM_001678	ATP1B2	4.12874	0.00128278
NM_001001396	ATP2B4	1.7142	0.218877
NM_001374385	ATP8B1	2.77814	0.0173417
NM_001310121	ATXN2	0.919468	0.632407
NM_001128149	ATXN7	1.13961	0.478923
NM_000706	AVPR1A	5.83666	6.25818e-07
NM_001363014	AZIN1	1.73594	0.0854257
XM_011532080	BBS7	3.4169	0.0786952
NM_001013257	BCAM	5.13554	0.00466149
NM_001261410	BCAR3	2.52574	0.156974
NM_003567	BCAR3	2.40454	0.169496
NM_001164773	BCAT2	3.13743	0.104206
NM_000633	BCL2	3.12377	0.0016266
NM_000657	BCL2	3.07663	0.00646766
XM_011526135	BCL2	4.18734	0.000180869
NM_001378214	BCL9L	2.97391	0.100445
XM_006718815	BCL9L	1.52455	0.115925
XM_017017572	BCL9L	4.3542	0.0198047
NM_001258441	BLNK	6.56746	0.0024449
NM_181809	BMP8A	2.8007	0.0193109
XM_005257159	BPTF	2.8724	0.161083
NM_001378467	BRAF	2.85935	0.174105
NM_001378470	BRAF	2.72258	0.201597
NM_001319050	BRPF1	0.917234	0.328841
NM_001143888	BSDC1	2.83499	0.0374034
NM_015492	C15orf39	1.38816	0.151508
NM_001145536	C17orf107	2.92718	0.0576912
XM_006721664	C1QTNF1	2.83733	0.195036
NM_001258429	C20orf27	1.62726	0.301823
NM_015500	C2CD2	1.70324	0.383342
XM_017028315	C2CD2	2.92028	0.149166
NM_001286537	C2orf49	8.27345	7.7103e-05
NM_001025266	C3orf70	1.67482	0.178669
XM_017019931	CACNA1C	6.6501	0.0014452
XM_006720964	CACNA1H	5.21368	0.00399541
XM_006720965	CACNA1H	9.09092	3.26772e-06
NM_001369434	CALCRL	2.49065	0.0902042
NM_005795	CALCRL	3.62115	0.0172872
XM_005246234	CALCRL	3.6269	0.0136578
NM_004342	CALD1	2.72854	0.00455408
NM_033138	CALD1	2.61644	0.02561
XM_017012650	CALD1	2.45954	0.325776
XM_017012652	CALD1	8.93782	0.000128393
XM_024446942	CALD1	4.16585	0.00537059
XM_024446943	CALD1	3.29488	0.19021
NM_018584	CAMK2N1	2.31239	0.0189483
NM_006366	CAP2	1.85282	0.132422
NM_001378137	CARS1	1.78378	0.157894
rna-NM_001378140.1-2	CARS1	2.76169	0.0129889
NM_001232	CASQ2	7.06753	3.06468e-07
NM_001042441	CAST	3.10553	0.181957
NM_024781	CCDC102B	4.27458	0.00167656
XM_017025976	CCDC102B	4.50435	0.019194
XM_017025978	CCDC102B	7.64242	0.000108598
XM_017006555	CCDC174	1.04507	0.410212
NM_031455	CCDC3	2.92946	0.0101805
NM_178335	CCDC50	2.32755	0.138295
NM_006274	CCL19	5.25521	0.00259582
NM_001291468	CCL4L2	5.16873	0.00397859
NM_005623	CCL8	3.0448	0.00893833
NM_199246	CCNG1	4.09279	0.113394
NM_181698	CCNY	6.86909	2.65288e-05
XM_017016341	CCSER2	1.64471	0.353932
NM_001318828	CD200	3.34679	0.0656691
NM_001318830	CD200	3.61945	0.0553285
NM_001365852	CD200	5.06406	0.00961057
NM_001001548	CD36	6.61537	0.000785777
XM_005250715	CD36	8.00022	0.000128337
NM_001202557	CD44	1.42192	0.216964
NM_153826	CD46	0.764187	0.435394
NM_001353051	CDC27	2.01116	0.0515397
NM_001366010	CDC42BPA	8.81698	1.06838e-05
NM_012121	CDC42EP4	1.43773	0.152542
NM_001362435	CDH6	5.25527	0.000551315
NM_004932	CDH6	7.03639	1.2431e-05
XM_017008910	CDH6	6.52197	0.000476121
NM_001170464	CDK17	1.44697	0.142679
NM_001252296	CEBPG	2.35836	0.103788
NM_001376381	CELF1	6.79816	0.00137143
NM_001199803	CENPO	2.69767	0.0238746
XM_017002941	CEP170	2.4799	0.0896426
rna-NM_001042405.2-2	CEP170	3.90807	0.0376259
XM_024451196	CEP192	8.04262	0.000253297
XM_006723692	CEP250	2.33545	0.306533
NM_003956	CH25H	3.25541	0.026978
NM_213720	CHCHD10	1.36641	0.1592
rna-NM_213720.3-2	CHCHD10	1.36641	0.1592
NM_001381853	CHML	2.93653	0.150891
NM_001206602	CHN1	3.74473	0.000431528
NM_001143982	CHRDL1	2.15369	0.253917
NM_001367207	CHRDL1	2.54957	0.149235
XM_006720435	CHSY1	1.59026	0.094941
NM_001300815	CIRBP	1.18148	0.344803
NM_001099736	CKMT2	6.44615	0.00277151
NM_001243403	CLEC16A	7.32625	0.000297299
NM_005127	CLEC2B	2.03679	0.07869
rna-NM_001288.5-6	CLIC1	2.37933	0.34539
NM_024734	CLMN	3.25749	0.00147566
XM_017021647	CLMN	4.50302	0.00128455
NM_022131	CLSTN2	3.70988	0.000467329
NM_014718	CLSTN3	2.10219	0.0939313
XM_006719163	CLSTN3	1.62723	0.141253
rna-NM_014718.4-2	CLSTN3	2.10219	0.0939313
XM_005256181	CMIP	1.58942	0.212777
NM_173515	CNKSR3	2.9295	0.0434882
NM_001299	CNN1	5.58785	0.00291464
XM_017003799	CNNM4	2.07638	0.148009
XM_006719433	CNOT2	1.52852	0.235263
NM_001365006	CNOT6L	3.85234	0.0477383
XM_005273081	CNST	0.887267	0.451908
NM_001855	COL15A1	2.35498	0.0421473
NM_001379500	COL18A1	2.58574	0.0808107
NM_030582	COL18A1	2.80384	0.0792117
NM_001303110	COL4A1	2.14045	0.0410488
NM_001845	COL4A1	2.25942	0.0477377
XM_011521048	COL4A1	2.4099	0.221697
NM_001846	COL4A2	2.20454	0.0826681
NM_015719	COL5A3	1.36899	0.380541
XM_011514086	CPLANE1	7.749	0.000618199
NM_001005502	CPM	9.62219	2.11398e-05
NM_152727	CPNE2	1.99889	0.149486
XM_005265821	CREBRF	1.61572	0.367162
NM_016441	CRIM1	2.01825	0.294023
XM_017004259	CRIM1	3.17541	0.0734728
XM_017004262	CRIM1	1.74137	0.450177
XM_005256190	CRISPLD2	3.64892	0.0198794
XM_005254968	CRTC3	2.29056	0.119457
NM_001242891	CSDE1	3.42689	0.0730757
NM_001271742	CSNK1A1	0.86619	0.504898
NM_001172173	CSRNP3	8.81271	6.49573e-06
NM_004078	CSRP1	1.4331	0.146834
NM_001323994	CTNNA1	1.70073	0.303067
NM_013266	CTNNA3	6.66137	0.00222483
XM_011541781	CTTNBP2NL	1.77089	0.0784013
XM_017001806	CTTNBP2NL	6.64803	0.00185238
XM_005249503	CUL7	1.8192	0.234297
NM_002996	CX3CL1	2.9008	0.0669126
NM_134268	CYGB	1.54064	0.30895
NM_001378753	CYLD	10.2748	7.56306e-06
NM_001371705	CYP20A1	4.92999	0.0076591
NM_178033	CYP4X1	3.66358	0.0257481
XM_011525475	CYTH1	3.97059	0.0619951
NM_001201427	DAAM2	2.40043	0.0202516
XM_006715042	DAAM2	2.73004	0.154188
XM_006715046	DAAM2	8.04234	0.00014565
XM_011518271	DAB2IP	2.28945	0.116479
XM_024447417	DAB2IP	2.4677	0.0867199
NM_001079520	DACT1	2.11971	0.056005
NM_001375658	DAPK3	1.25568	0.361948
NM_001135041	DCTN1	4.4986	0.0131382
NM_001195053	DDIT3	2.60511	0.0589939
NM_001366892	DENND5B	2.37592	0.0708054
NM_007021	DEPP1	2.15303	0.103981
NM_022783	DEPTOR	3.1605	0.0384214
NM_001204505	DGKH	1.27295	0.607485
NM_001322349	DIS3	1.79559	0.336694
NM_024767	DLC1	1.74437	0.276225
XM_005273374	DLC1	5.02526	0.0123291
XM_006718056	DLG5	1.83734	0.0868698
NM_005221	DLX5	3.54462	0.00730202
XM_005250185	DLX5	3.31355	0.0553166
NM_004006	DMD	3.75503	0.103273
NM_004015	DMD	3.53884	0.0178358
NM_004016	DMD	4.29549	0.00256688
NM_021240	DMRT3	3.98225	0.000893044
XM_017012872	DMTF1	4.53897	0.0185685
XM_024447019	DMTF1	3.46985	0.0726262
NM_001277115	DNAH11	4.93661	0.00295454
NM_001135005	DNAJB5	4.62092	0.0125532
XM_011513966	DNAJC21	4.14925	0.032645
NM_016544	DNAJC27	2.23119	0.15228
NM_001363762	DOCK10	3.57826	0.149063
NM_014705	DOCK4	1.7657	0.344305
XM_017012819	DOCK4	6.56134	0.00395195
NM_001367830	DOCK6	2.46885	0.157455
XM_011528151	DOCK6	2.99258	0.0242662
NM_001384630	DPP9	2.17262	0.107625
XM_024448945	DPY19L2	6.46049	0.00189801
XM_024448950	DPY19L2	4.97232	0.00585304
NM_004415	DSP	2.20992	0.0977768
NM_001350916	DYNC2I1	4.05737	0.0528801
NM_001350918	DYNC2I1	1.97193	0.0507207
XM_017012382	DYNC2I1	3.82958	0.0633835
NM_003583	DYRK2	0.934542	0.31144
XM_005273315	DYRK3	1.17613	0.49653
NM_001130984	DYSF	4.41091	0.00456299
NM_001130986	DYSF	2.4284	0.0459715
NM_001324108	EBF1	2.57951	0.0359516
NM_022659	EBF2	1.73402	0.0699937
NM_001113347	ECE1	2.33666	0.193483
NM_001397	ECE1	2.41937	0.299968
NM_001354797	EDNRA	5.98668	0.00066613
NM_001957	EDNRA	3.59456	0.000810051
NM_001201397	EDNRB	1.92381	0.25579
NM_025202	EFHD1	3.43677	0.0548908
NM_152403	EGFLAM	6.49501	9.2765e-08
NM_001354219	EHBP1	8.40229	3.30054e-05
NM_001130679	EIF4E	2.92655	0.0368008
NM_001379611	ENPEP	3.61465	0.000333017
NM_001379612	ENPEP	5.96339	0.00477526
NM_001379613	ENPEP	4.88206	0.000771532
XM_017007877	ENPEP	4.69047	0.000366765
NM_001776	ENTPD1	3.60278	0.108598
XM_017016958	ENTPD1	9.13909	3.66839e-06
NM_001248	ENTPD3	5.18223	0.0002438
NM_001324276	EOLA1	5.74265	0.00198692
XM_017009689	EPB41L4A	8.92787	1.6061e-05
NM_000121	EPOR	1.62921	0.112725
XM_017000616	EPS15	1.01365	0.690783
NM_001258375	EPS15L1	1.46544	0.332395
NM_001291391	ERG	2.84857	0.0834197
NM_138961	ESAM	3.57863	0.00173034
NM_001135604	ESM1	3.02265	0.0274825
NM_001143820	ETS1	3.07979	0.183751
NM_001162422	ETS1	5.47231	0.0176606
NM_005238	ETS1	2.20566	0.0301129
XM_011542650	ETS1	2.11099	0.0805015
XM_005260935	ETS2	3.42576	0.0956738
XM_017028290	ETS2	2.16817	0.0420995
XM_006711210	ETV3	1.85227	0.250051
XM_017018991	ETV6	1.35047	0.335518
NM_001286556	EVA1C	4.72935	0.0120798
NM_001992	F2R	2.56669	0.017259
NM_001442	FABP4	3.78375	0.00154933
NM_001444	FABP5	1.17964	0.23518
NM_001375793	FAM114A1	2.17938	0.0281382
NM_001321625	FAM126B	3.74265	0.00813679
NM_001321627	FAM126B	5.17387	0.00481807
NM_001001971	FAM13C	2.11347	0.120741
NM_198215	FAM13C	1.84862	0.185334
NM_001377060	FAM156A	2.41616	0.225276
NM_001085480	FAM162B	4.42742	0.0018349
XM_017003327	FAM168B	3.47398	0.0759776
XM_006714880	FAM193B	1.85537	0.241131
NM_001385018	FAM214A	2.11745	0.159955
NM_001184942	FAM219A	8.45132	9.81819e-06
NM_001184945	FAM219A	3.48849	0.106021
XM_011539765	FAS	2.75829	0.114322
NM_001024216	FBLIM1	2.58557	0.0443465
NM_017556	FBLIM1	3.19848	0.102548
XM_017001525	FBLIM1	2.93293	0.071849
XM_005250208	FBXL13	5.97643	0.0013385
XM_005266336	FBXL3	0.656476	0.82429
XM_017009016	FCHO2	2.74656	0.210137
NM_014824	FCHSD2	2.00864	0.271406
NM_001303460	FGF11	2.30712	0.0416128
rna-NM_001303460.2-2	FGF11	2.30712	0.0416128
NM_001322466	FHL5	5.61017	1.10183e-05
NM_001322467	FHL5	9.18492	3.37117e-05
NM_020482	FHL5	7.44649	0.000320168
NM_001300866	FILIP1	2.00179	0.240944
NM_015687	FILIP1	2.03567	0.101881
NM_014890	FILIP1L	2.32614	0.148381
XM_011512371	FILIP1L	1.91584	0.0703399
NM_001159920	FLT1	3.95	0.00807674
XM_017020485	FLT1	10.8559	7.69871e-06
XM_011510536	FMNL2	2.48337	0.034155
NM_001367835	FMNL3	1.86569	0.323289
XM_011538973	FMNL3	1.98473	0.0698235
NM_006894	FMO3	8.53949	5.94398e-05
XM_024454365	FMO3	4.74731	0.00866413
NM_017737	FNBP1L	2.18041	0.0651757
XM_006711977	FOSL2	1.60094	0.086215
NM_001451	FOXF1	2.02081	0.0622823
NM_004118	FOXS1	5.15924	0.000409166
NM_025074	FRAS1	2.3295	0.0277189
NM_174938	FRMD3	5.39121	0.00438633
XM_017014589	FRMD3	3.5597	0.132981
NM_001463	FRZB	1.57757	0.107636
NM_005860	FSTL3	3.32125	0.00848659
NM_012193	FZD4	2.34318	0.019086
XM_011514453	GABBR1	3.52023	0.0814352
XM_011514455	GABBR1	1.88768	0.215466
NM_001199741	GADD45A	1.93409	0.191294
NM_020692	GALNT16	1.46152	0.172878
NM_001391925	GBF1	4.00638	0.0336668
NM_001099782	GGT5	3.13146	0.0845434
NM_001302465	GGT5	2.48947	0.0160301
XM_017026587	GIPR	4.42363	0.0149148
XM_011524685	GIT1	8.28963	4.98828e-05
NM_002060	GJA4	5.57091	9.70181e-06
XM_005270750	GJA4	5.11492	0.00236579
NM_001080383	GJC1	9.06272	2.1879e-07
NM_005497	GJC1	2.58283	0.0121415
XM_011528779	GMEB2	3.5326	0.0735956
NM_004877	GMFG	2.79555	0.0453514
NM_020988	GNAO1	4.3395	0.0197518
NM_138736	GNAO1	1.81884	0.100541
NM_004126	GNG11	1.10516	0.257961
NM_001386893	GOLGA8A	9.4502	1.41854e-05
XM_024450037	GOLGA8M	2.47485	0.132074
XM_017003426	GPAT2	6.90257	0.00152642
NM_017972	GPATCH2L	1.60283	0.153427
XM_024450660	GPATCH8	7.53367	0.00032475
NM_019593	GPCPD1	1.95229	0.0537762
NM_001001994	GPM6B	1.69403	0.214027
NM_005294	GPR21	4.74202	0.00946597
XM_005251933	GPR21	7.37422	0.000856569
NM_005282	GPR4	4.29918	0.00458141
XM_006721051	GPRC5B	2.16206	0.124268
NM_001320035	GRAMD1A	3.22914	0.0924607
NM_001146321	GRAMD2B	2.02132	0.384069
NM_001349541	GRAMD2B	2.90069	0.0380815
XM_017009783	GRAMD2B	1.57317	0.205412
NM_001001550	GRB10	3.21841	0.0360779
NM_001001555	GRB10	3.26764	0.0814951
NM_001350815	GRB10	3.84573	0.0132811
XM_011515323	GRB10	3.5164	0.0462868
XM_017012045	GRB10	3.22367	0.0568412
XM_017012067	GRB10	3.9384	0.0228902
XM_024446729	GRB10	3.3631	0.0460233
NM_017551	GRID1	4.73023	0.00198951
NM_001362778	GRK3	2.07059	0.40653
XM_005269708	GRK5	1.1123	0.543488
XM_011518584	GSN	5.61431	0.00136981
NM_001271866	GTF2H3	7.64171	0.000484321
NM_001130684	GUCY1A1	9.54593	7.68581e-07
NM_001379672	GUCY1A1	3.90975	0.0623799
XM_011531900	GUCY1A1	9.06357	5.27222e-05
NM_000855	GUCY1A2	2.26974	0.0268459
NM_000857	GUCY1B1	2.83403	0.00129175
NM_022482	GZF1	1.92044	0.225825
NM_178232	HAPLN3	1.6128	0.382968
NM_001278732	HARS2	2.46797	0.0665835
XM_017010192	HBS1L	6.03099	0.00674198
XM_017029472	HCFC1	1.82696	0.208916
NM_013320	HCFC2	1.45886	0.145826
NM_001204148	HDAC9	4.69392	0.0136213
XM_006712648	HECW2	4.58194	0.0683893
NM_133636	HELQ	2.3467	0.0861351
NM_003922	HERC1	1.37972	0.134462
NM_005524	HES1	1.80033	0.0496057
NM_021170	HES4	2.92913	0.0597661
NM_012258	HEY1	3.75417	0.0194073
NM_014571	HEYL	3.96217	0.00456233
NM_006497	HIC1	2.28951	0.10455
XM_006710443	HIPK1	3.21655	0.0168623
XM_011516078	HIPK2	3.25799	0.15506
XM_017010803	HIVEP1	2.58127	0.0512491
NM_005516	HLA-E	2.5815	0.112624
XM_017010809	HLA-E	2.10242	0.252727
XM_024447269	HMBOX1	4.54911	0.0410692
NM_002129	HMGB2	1.62291	0.104641
NM_001362972	HMGXB4	1.99521	0.0480892
NM_001207000	HNRNPDL	2.12075	0.034686
NM_001098208	HNRNPF	2.51247	0.0982214
NM_001364245	HNRNPH1	1.22594	0.287766
NM_002148	HOXD10	2.72664	0.0634625
XM_011541532	HP1BP3	2.0518	0.18955
XM_017026733	HRC	4.32927	0.0116193
NM_001371238	HSP90AB1	0.966282	0.698894
rna-NM_005345.6-2	HSPA1A	1.23049	0.294505
NM_001540	HSPB1	1.18012	0.242146
NM_144617	HSPB6	2.2012	0.0522725
NM_014424	HSPB7	3.22873	0.00127355
NM_001374299	IARS1	1.56849	0.30305
XM_011529516	ICOSLG	7.30807	0.000296172
NM_001546	ID4	1.58492	0.141426
XM_011540516	IFI44	4.49585	0.0130354
NM_006435	IFITM2	1.17887	0.170205
NM_001384498	IFNAR1	1.17568	0.547235
NM_001384500	IFNAR1	7.4528	0.000283589
XM_017003795	IFT172	6.55027	0.00162493
NM_001370194	IGBP1	3.73836	0.0512884
NM_000597	IGFBP2	2.09899	0.290252
NM_001313990	IGFBP2	2.82242	0.0214161
NM_001253835	IGFBP7	2.30478	0.198745
NM_001553	IGFBP7	2.37408	0.00475634
NM_001320983	IL1R1	1.07549	0.261641
NM_001012631	IL32	1.81068	0.250114
NM_001308078	IL32	2.3124	0.0349471
NM_001369596	IL32	2.11166	0.195973
NM_153464	ILF3	3.18775	0.136635
XM_017005057	ILKAP	4.39452	0.0225882
XM_017005098	ING5	6.50516	0.00301689
NM_006774	INMT	2.9069	0.194203
NM_001331040	INPP4B	7.75398	0.000144749
NM_001385455	INPP4B	4.31957	0.00495798
NM_001385461	INPP4B	3.52774	0.0105074
NM_001306091	INTS6	1.07506	0.400963
XM_017013619	INTS8	4.4733	0.0161771
NM_018134	IQCC	2.16172	0.0643068
NM_001100163	IRAG1	5.44284	0.00151994
XM_006720488	ISG20	1.82965	0.0482172
XM_005253709	ITFG2	7.15049	0.00205322
NM_181501	ITGA1	2.24015	0.0241895
XM_005257308	ITGA3	2.40513	0.3186
NM_001367993	ITGA7	9.41495	6.13399e-07
NM_001001851	ITIH5	1.43146	0.218966
NM_030569	ITIH5	2.08989	0.053552
NM_001388404	ITPKB	1.81813	0.138845
NM_002221	ITPKB	3.01847	0.015316
XM_017001211	ITPKB	2.34192	0.0944495
NM_001099952	ITPR1	1.64268	0.117367
NM_002222	ITPR1	2.01925	0.0392475
XM_017006357	ITPR1	3.37756	0.0179618
XM_017006358	ITPR1	1.49705	0.240732
NM_014735	JADE3	2.9635	0.166301
NM_000214	JAG1	3.19001	0.00314735
NM_001322195	JAK2	0.729447	0.611767
XM_024446425	JARID2	2.25652	0.112211
NM_001322998	KALRN	1.79203	0.223753
NM_001323000	KALRN	1.81086	0.129207
NM_001323001	KALRN	2.73299	0.0112926
NM_001379558	KANK2	1.36501	0.580466
XM_006721818	KAT2A	1.92983	0.0683248
NM_001018000	KAZN	1.86908	0.260545
NM_002234	KCNA5	5.02336	0.000195597
NM_003471	KCNAB1	7.02852	2.94251e-05
NM_080671	KCNE4	2.25219	0.0805487
NM_002238	KCNH1	2.33521	0.0823963
NM_004982	KCNJ8	4.85172	0.000100504
XM_017019283	KCNJ8	4.18184	0.00110185
XM_011509483	KCNT2	0.814528	0.754347
XM_017001185	KCNT2	2.45093	0.0253893
XM_017017392	KDM2A	1.53857	0.260583
NM_001282622	KDM5C	3.27668	0.132862
XM_017002911	KIAA0040	2.59399	0.0796993
XM_024449791	KIAA0586	3.77099	0.0524881
XM_017008698	KIAA1109	1.67398	0.378251
NM_001160124	KLF6	2.84448	0.0818254
XM_017005161	KLF7	2.483	0.0467152
XM_017005164	KLF7	3.33114	0.0170845
NM_144711	KLHL23	2.68248	0.00692692
NM_001349421	KLHL24	9.28064	2.40445e-05
NM_001350674	KRIT1	6.73965	0.00189193
NM_000224	KRT18	2.86384	0.0165129
XM_017027281	KXD1	2.71573	0.0552887
NM_001143963	L1CAM	4.52331	0.000769673
NM_000227	LAMA3	3.74533	0.00152864
NM_198129	LAMA3	3.11515	0.00383963
XM_011528818	LAMA5	7.9471	1.53637e-05
XM_024452302	LARGE1	2.12886	0.0777095
XM_017020542	LATS2	1.62171	0.155525
NM_178834	LAYN	2.25272	0.314045
XM_006718769	LAYN	2.39017	0.174636
NM_001365661	LCORL	4.4817	0.0133399
NM_005565	LCP2	1.48307	0.143175
NM_001304434	LDB2	3.6452	0.0105418
XM_005248201	LDB2	5.58553	0.00182127
NM_181482	LDLRAD4	3.73501	0.0614983
NM_139284	LGI4	3.46025	0.0492386
NM_004664	LIN7A	3.29308	0.00251285
NM_001278233	LMCD1	2.11753	0.199506
NM_014583	LMCD1	1.46078	0.116433
NM_012134	LMOD1	4.02978	0.00116293
XM_017012937	LOC105379752	2.05734	0.192086
XM_011544694	LONRF1	1.35779	0.494405
rna-NM_152271.5-2	LONRF1	1.82075	0.100577
NM_001162498	LPAR6	2.80431	0.00838697
XM_024449302	LPAR6	3.56087	0.0681173
NM_000237	LPL	2.47457	0.0466745
NM_001375463	LPP	3.31076	0.0365079
NM_001387663	LPP	2.51852	0.0880889
NM_001387665	LPP	2.69683	0.26727
NM_001387667	LPP	2.97379	0.0569514
NM_001387673	LPP	1.28217	0.487057
NM_001387674	LPP	1.26617	0.26147
XM_017006378	LPP	3.64048	0.0778368
NM_020871	LRCH2	5.25569	0.0064864
NM_001128922	LRRC32	1.69358	0.152324
NM_005512	LRRC32	3.95547	0.0618892
XM_017000883	LRRC8B	4.38739	0.0390685
XM_017000884	LRRC8B	1.89508	0.328608
XM_005246141	LRRFIP1	2.05683	0.0489978
rna-NM_001384420.1-2	LSM14A	3.49388	0.0338231
NM_203403	LURAP1L	1.44478	0.169562
XM_011510546	LYPD1	5.95872	0.00265769
NM_006691	LYVE1	2.76535	0.00967578
NM_001318101	LZTS2	4.12153	0.0281528
XM_017007637	MAEA	3.69286	0.0525201
NM_001033057	MAGI1	2.57484	0.0413798
NM_018717	MAML3	1.65393	0.0961035
NM_005909	MAP1B	2.7144	0.0113548
NM_005923	MAP3K5	1.09309	0.221631
NM_001384678	MAP4	2.43164	0.229626
NM_001384849	MAP4	3.82067	0.0428932
NM_001384878	MAP4	7.48097	0.000140551
NM_001385664	MAP4	3.44906	0.0177011
XM_024453523	MAP4	7.80934	0.000126796
NM_001384548	MAP4K4	1.57509	0.17105
XM_024446491	MAPK13	2.65142	0.193873
XM_006719398	MARS1	4.49291	0.00321325
NM_001387799	MBNL1	1.0556	0.589029
NM_207293	MBNL1	1.04267	0.40622
XM_005247467	MBNL1	4.72519	0.00222085
XM_011512845	MBNL1	2.10664	0.362529
NM_006500	MCAM	3.36747	0.0138424
XM_017017762	MCAM	4.6719	0.0158743
XM_011534757	MCPH1	2.89769	0.0304332
XM_011534759	MCPH1	2.79723	0.0135078
NM_138357	MCU	2.13971	0.093907
NM_001365211	MEF2A	1.35053	0.506342
NM_001364337	MEF2C	6.02853	0.000664436
NM_001364339	MEF2C	3.9985	0.00791317
NM_001364340	MEF2C	6.19344	0.000815842
NM_001364347	MEF2C	7.93547	0.000216191
NM_001364348	MEF2C	2.04297	0.392571
XM_005248511	MEF2C	3.7662	0.0153495
NM_006343	MERTK	2.33148	0.0222517
XM_005246682	MFF	6.65455	0.00128099
NM_017694	MFSD6	2.55949	0.0583063
NM_001003794	MGLL	1.20705	0.511643
NM_001282666	MICAL2	3.84079	0.0663805
NM_001282667	MICAL2	1.72559	0.0647034
rna-NM_001289160.2-5	MICB	2.88343	0.14291
NM_033290	MID1	6.85315	0.00158844
NM_001367710	MIDEAS	1.04136	0.593955
NM_199054	MKNK2	1.48766	0.279989
XM_011515996	MKRN1	2.52893	0.183447
NM_001142497	MLKL	4.7846	0.00779209
XM_017014726	MLLT3	8.67792	3.74848e-05
XM_017008837	MOB1B	1.2071	0.637821
NM_001075098	MOCS1	2.8791	0.0559947
XM_017028311	MORC3	1.08879	0.699978
NM_201274	MPRIP	1.51879	0.134511
XM_017024393	MPRIP	1.9056	0.144728
NM_145015	MRGPRF	1.66161	0.161973
XM_017017919	MRPL48	5.13525	0.00391111
XM_005273059	MRPL55	1.76242	0.128798
NM_001318139	MRTFA	4.49038	0.0137817
NM_001365415	MRTFB	3.46133	0.0232751
NM_001198805	MSANTD3	1.46928	0.348107
NM_001012241	MSL1	1.46187	0.330375
NM_001031679	MSRB3	1.52344	0.372924
XM_024448046	MSTO1	1.66852	0.24171
XM_017010642	MTCH1	1.23966	0.390937
NM_007358	MTF2	1.2582	0.171039
NM_001385231	MTMR6	8.29003	0.000284985
XM_017001330	MTR	2.54775	0.0659413
NM_020749	MTUS1	2.20785	0.0630337
NM_005960	MUC3A	6.71068	0.000379635
XM_011529573	MX2	2.4671	0.114836
NM_002357	MXD1	1.09298	0.252927
NM_130439	MXI1	1.66989	0.357659
XM_006719783	MYCBP2	8.16879	5.24431e-05
NM_002474	MYH11	4.74229	0.00162062
NM_022844	MYH11	9.56359	8.11355e-07
rna-NM_002474.3-2	MYH11	4.74229	0.00162062
rna-NM_022844.3-2	MYH11	9.56359	8.11355e-07
NM_002473	MYH9	1.52636	0.189623
NM_079423	MYL6	1.55694	0.164723
NM_006097	MYL9	2.75807	0.00599157
NM_053031	MYLK	5.72689	0.00747919
NM_053032	MYLK	5.60859	0.00138278
XM_017006469	MYLK	4.0757	3.40284e-05
XM_017006471	MYLK	3.69994	0.0468708
XM_017006472	MYLK	4.5943	0.00230636
NM_001378306	MYOCD	7.73265	0.000133811
NM_019856	MYOM1	2.12339	0.0415333
XM_017008399	N4BP2	6.62002	0.00205746
NM_001353635	N4BP2L1	3.67956	0.00815831
NM_001387106	N4BP2L2	3.50273	0.117165
XM_011518904	NAA35	3.06496	0.111767
XM_006715674	NACAD	6.24466	0.00350891
XM_005248241	NADK2	2.0801	0.139594
XM_017024437	NAT9	6.97147	0.00257239
XM_017018522	NAV2	7.52569	0.000210878
NM_001114132	NBEAL1	1.7582	0.061259
NM_032041	NCALD	2.14658	0.360172
NM_207363	NCKAP5	10.1057	3.29817e-06
NM_207481	NCKAP5	6.89629	0.00131811
XM_011511103	NCKAP5	7.50501	0.000535425
NM_001321711	NCOA2	1.92294	0.203608
NM_001374847	NDRG1	2.13527	0.168265
NM_001320329	NDRG2	3.96197	0.000929279
NM_201536	NDRG2	2.67307	0.211502
NM_201541	NDRG2	2.46904	0.099261
NM_006403	NEDD9	3.53583	0.0212428
NM_182966	NEDD9	2.6689	0.0300928
XM_011521629	NEO1	3.74715	0.0140569
NM_006617	NES	1.81434	0.17168
rna-NM_000434.4-6	NEU1	1.65313	0.477544
NM_001308177	NEURL1B	4.55213	0.0152446
NM_001308178	NEURL1B	4.15812	0.000740066
NM_001172309	NEXN	4.38711	0.0219161
XM_005271323	NEXN	6.81908	0.000901261
NM_001160332	NFASC	7.02633	0.0014431
XM_024454300	NFASC	4.1677	0.0206515
NM_001288802	NFATC4	3.04784	0.0418014
rna-NM_001288802.2-2	NFATC4	3.04784	0.0418014
NM_001369468	NFIB	4.57803	0.0352875
NM_001369472	NFIB	4.58516	0.00450647
NM_005596	NFIB	1.4161	0.308433
NM_001378404	NFIX	7.55866	0.000245263
NM_002507	NGFR	1.6794	0.158561
XM_011530933	NHSL2	4.92549	0.00778503
XM_017029476	NHSL2	1.52828	0.232611
XM_011509141	NIBAN1	1.96773	0.183402
NM_002508	NID1	1.67591	0.0748607
NM_001377361	NKIRAS1	1.9993	0.184039
NM_015039	NMNAT2	4.74257	0.00015773
NM_000435	NOTCH3	3.87835	0.00116293
XM_005259924	NOTCH3	3.2669	0.0331862
XM_011542854	NPAT	1.29077	0.266884
XM_024451039	NPEPPS	3.92353	0.0418664
NM_001384979	NPIPB4	1.89437	0.172177
NM_001184692	NPNT	2.76693	0.0472571
NM_001204376	NPR3	1.526	0.148718
XM_011533288	NPRL2	2.73029	0.0568064
NM_000909	NPY1R	2.70316	0.0180634
NM_001145155	NR2F2	7.27513	0.000363665
NM_021005	NR2F2	2.80347	0.0383962
NM_001364180	NR3C1	2.06554	0.419384
NM_001202234	NR4A1	2.421	0.023682
NM_001004354	NRARP	3.92832	0.000949816
XM_011529747	NRIP1	8.31122	7.92872e-05
XM_006717525	NRP1	2.68905	0.0167179
XM_017016866	NRP1	3.03775	0.0347071
NM_001261467	NSRP1	3.79549	0.0626169
XM_005265406	NT5DC2	3.44223	0.0860694
NM_001369547	NTRK2	1.65507	0.356381
NM_001369550	NTRK2	0.743472	0.759015
NM_001369551	NTRK2	1.98884	0.363052
NM_030952	NUAK2	3.65418	0.0146554
NM_001365126	NUP98	1.41604	0.153277
NM_001365128	NUP98	3.26658	0.116841
NM_022463	NXN	3.07309	0.0464214
XM_005256756	NXN	2.74756	0.0509014
NM_001348991	NXPE3	8.20741	8.60502e-05
NM_001282715	OLFML2A	2.17056	0.293541
NM_001347700	OLFML2B	1.76949	0.290474
NM_001381856	OPN3	2.93653	0.150891
NM_001008212	OPTN	1.40158	0.119118
NM_001385855	OR2L2	7.92701	0.000182928
NM_152430	OR51E1	6.94389	0.000723882
XM_005246970	ORMDL1	2.40312	0.253494
XM_017025533	OSBPL1A	1.37035	0.256392
XM_011534235	OXNAD1	6.66418	0.00147191
XM_017013640	PAG1	1.59824	0.30958
NM_001166110	PALLD	1.19867	0.426411
NM_001367569	PALLD	1.62864	0.0656376
NM_001136562	PALM2AKAP2	2.19774	0.0535872
NM_001198656	PALM2AKAP2	2.30668	0.0835234
NM_014871	PAN2	1.94786	0.06206
XM_005266334	PAN3	2.92462	0.150372
NM_001252006	PAPOLA	1.67179	0.0947609
XM_017014784	PAPPA	9.90023	2.40436e-05
NM_133367	PAQR8	1.30047	0.16079
NM_032510	PARD6G	1.94642	0.0936954
NM_001178056	PARP8	7.36898	0.000190607
XM_006719435	PAWR	1.68995	0.069837
XM_005245229	PBX1	1.90928	0.169071
rna-NM_002586.5-5	PBX2	2.00797	0.285532
rna-NM_002586.5-7	PBX2	1.53874	0.362998
XM_017027329	PBX4	2.1983	0.0518728
NM_001318373	PCDH9	3.52492	0.134169
NM_001352632	PCM1	3.76002	0.0471241
NM_001352646	PCM1	5.83658	0.00143094
NM_001352656	PCM1	1.84691	0.152521
XM_011539540	PDCD11	1.76985	0.260333
NM_001130690	PDE10A	1.47834	0.164388
XM_011535393	PDE10A	2.47091	0.172522
XM_017010196	PDE10A	4.66565	0.0122941
XM_017010197	PDE10A	4.27504	0.00792272
XM_024446311	PDE10A	9.46635	2.97472e-06
NM_001165975	PDE1B	1.9325	0.247893
NM_000921	PDE3A	2.09791	0.209123
NM_001083	PDE5A	3.50608	0.00888219
NM_033430	PDE5A	5.17095	0.000252151
NM_033437	PDE5A	3.31138	0.0325086
XM_017022308	PDE8A	1.47232	0.244537
NM_001355016	PDGFRB	3.83765	0.025809
NM_002609	PDGFRB	1.86367	0.0583695
XM_006712595	PDK1	3.82482	0.0139109
NM_020992	PDLIM1	3.06135	0.00550954
XM_011540330	PDLIM1	5.02209	0.00653688
NM_178140	PDZD2	1.49712	0.40586
XM_024450058	PEAK1	1.80782	0.366264
XM_017024738	PECAM1	2.57532	0.18076
NM_020651	PELI1	2.36782	0.0867746
XM_011532996	PELI1	1.13762	0.364233
XM_017004520	PELI1	1.71245	0.181329
XM_005267890	PELI2	1.93533	0.0957172
XM_005256690	PER1	4.35116	0.0017211
NM_001374645	PEX5	5.13344	0.00372564
NM_001321100	PGAP1	4.11314	0.071333
NM_001207012	PGF	2.65303	0.114636
NM_021965	PGM5	3.33296	0.0121743
NM_017712	PGPEP1	1.89965	0.228898
XM_017010939	PHF1	1.77455	0.0629063
XM_024451889	PHF20	2.37116	0.137743
XM_017013514	PHF20L1	1.78553	0.488569
NM_001290260	PHF3	0.846181	0.5663
XM_006718796	PHLDB1	1.13287	0.4874
XM_017017408	PHLDB1	2.00313	0.140151
NM_001134439	PHLDB2	1.4672	0.0983066
NM_001324058	PIAS2	1.53364	0.286536
XM_017018387	PICALM	1.29888	0.176068
NM_003629	PIK3R3	3.88798	0.0334504
NM_181671	PITPNC1	1.61267	0.393932
XM_017024444	PITPNC1	2.61398	0.0524828
NM_145119	PJA1	1.31558	0.234249
XM_011529254	PLCB4	1.4621	0.357553
NM_006226	PLCL1	2.84766	0.0333461
XM_005246644	PLCL1	2.07603	0.0360934
NM_022835	PLEKHG2	3.40344	0.0380419
XM_005259163	PLEKHG2	9.72358	2.93994e-07
XM_011527232	PLEKHG2	2.04452	0.0555622
XM_011536625	PLEKHG3	1.79668	0.205002
NM_001122	PLIN2	2.15673	0.0452711
NM_002667	PLN	4.0711	0.00171515
NM_001166252	PLPPR4	3.96446	0.0245676
NM_014839	PLPPR4	5.03111	0.000179537
NM_015103	PLXND1	2.62774	0.0404704
XM_011512592	PLXND1	2.97764	0.0168633
XM_024446800	PMS2	2.19958	0.0903906
XM_017006879	POGLUT1	6.88987	0.0016118
NM_001194937	POGZ	2.94071	0.171767
NM_001387111	POLK	7.14907	0.00131148
NM_016218	POLK	1.35387	0.377279
NM_001303269	POLR2B	2.26448	0.114783
NM_001369919	POPDC2	4.17697	0.000179545
NM_001135936	POSTN	1.89993	0.212119
NM_001286667	POSTN	2.88246	0.11893
NM_001354670	PPARG	2.9794	0.0480634
NM_138711	PPARG	2.23979	0.0425977
NM_013261	PPARGC1A	1.4095	0.442967
XM_011545309	PPFIA1	1.74603	0.0998094
NM_001317996	PPIL2	7.06418	0.00099212
XM_005277536	PPIP5K2	3.15118	0.104219
XM_005262775	PPM1K	2.04051	0.0625732
NM_001197131	PPP1R12B	2.85153	0.0555858
XM_017001355	PPP1R12B	2.48867	0.0822938
NM_033256	PPP1R14A	7.92994	4.13541e-05
NM_001177562	PPP2R1B	4.56613	0.0380858
XM_011545132	PPP2R5B	2.40523	0.303042
NM_001352373	PPP6R3	3.42265	0.0693877
NM_024870	PREX2	2.4221	0.0245387
NM_001355028	PRKAA1	4.27832	0.0289036
NM_001355029	PRKAA1	4.51789	0.00113179
NM_001355035	PRKAA1	2.14879	0.202609
NM_001375563	PRKACB	7.87562	4.6249e-05
XM_005269020	PRKAG1	2.67401	0.109299
NM_001278433	PRKAR1A	1.0498	0.684258
XM_024449661	PRKCH	6.59572	0.00186228
NM_001098512	PRKG1	2.64832	0.00658069
NM_001374782	PRKG1	2.72116	0.0498373
NM_006258	PRKG1	1.06653	0.441723
XM_017008824	PRMT9	8.49078	3.10034e-05
XM_017000761	PRRC2C	3.11791	0.117752
XM_011509832	PRUNE1	5.44235	0.00181181
XM_005251783	PRXL2C	1.37794	0.131653
NM_012486	PSEN2	6.36678	0.000953443
NM_001270427	PSMD5	9.06372	0.000104668
NM_198715	PTGER3	3.08739	0.00170746
NM_001352751	PTK2	6.64101	0.00183895
XM_024447200	PTK2	6.9395	0.00140707
NM_001385260	PTP4A1	0.836242	0.766403
NM_001385267	PTP4A1	1.95071	0.214944
NM_001369859	PTP4A2	3.31416	0.00846001
XM_024447057	PTP4A3	3.65575	0.0641427
XM_006719529	PTPRB	2.84066	0.143242
NM_001291984	PTPRK	2.20537	0.239226
NM_002844	PTPRK	1.63293	0.353087
rna-NM_002844.4-2	PTPRK	2.99813	0.0115785
NM_001352925	PUM2	7.24285	0.000578769
XM_024449110	PXN	1.68384	0.314075
NM_015543	RAB1A	2.13223	0.0380633
NM_016577	RAB6B	1.479	0.112845
NM_012197	RABGAP1	1.30088	0.217007
XM_024447474	RABGAP1	3.29676	0.134411
XM_017009335	RAI14	5.62072	0.0151576
NM_001282918	RALGAPB	1.52628	0.421719
XM_017001591	RALGPS2	1.98168	0.0538047
NM_021033	RAP2A	1.74573	0.0664358
XM_011518571	RAPGEF1	3.33738	0.0117762
XM_005257552	RARA	1.30567	0.238059
NM_000965	RARB	3.67836	0.00107575
NM_001290276	RARB	3.67836	0.00107575
NM_004841	RASAL2	1.7634	0.484085
NM_170692	RASAL2	1.08525	0.264081
NM_001366725	RASD2	3.46856	0.10428
XM_011530040	RASD2	2.58792	0.192425
XM_005260895	RASSF2	2.19842	0.236556
XM_005271835	RASSF4	3.29085	0.0923643
NM_005447	RASSF9	3.81668	0.00858152
XM_017014112	RB1CC1	2.8747	0.0581534
NM_001377963	RBM12B	10.0306	4.72849e-06
XM_005269060	RBMS2	8.18207	2.22679e-05
NM_014483	RBMS3	0.927425	0.68822
NM_001008710	RBPMS	1.73523	0.084499
NM_001008712	RBPMS	1.78297	0.302749
XM_017012984	RBPMS	2.18237	0.0158807
XM_017012992	RBPMS	5.39295	0.00179016
XM_005265385	RBSN	8.69172	2.62041e-05
XM_011534001	RBSN	2.1376	0.155913
XM_024446301	RCAN2	8.75589	1.16262e-05
NM_013441	RCAN3	3.50231	0.0681228
XM_017001764	RCOR3	3.35084	0.0907335
NM_001286201	RERGL	4.91235	0.000851125
NM_001363496	RFC1	2.08271	0.125095
XM_011528172	RFX2	1.78338	0.250519
XM_024447634	RFX3	4.00862	0.0367863
NM_001297670	RGL1	7.97131	1.01779e-05
NM_001035223	RGL3	1.3053	0.194634
XM_017005081	RGPD5	1.378	0.478104
NM_001254749	RGS5	9.6465	7.43543e-06
NM_003617	RGS5	5.63966	4.11092e-08
XM_011536993	RHOJ	0.830968	0.676252
XM_017022337	RNF111	2.61988	0.159761
NM_024787	RNF122	1.99877	0.18864
NM_173557	RNF152	3.48055	0.214824
XM_017025612	RNF152	3.97126	0.0296739
NM_001135825	RNF185	2.06088	0.0318397
NM_001353838	RNF19A	10.5957	1.60188e-07
NM_194332	RNF38	1.67722	0.280825
XM_011517712	RNF38	3.65851	0.0789857
NM_001378134	RNMT	1.83834	0.279146
NM_001321643	ROCK2	0.886188	0.467116
XM_011521879	RORA	1.77472	0.156211
NM_001199340	RPL17	1.28578	0.328917
NM_001369556	RPL17	1.04245	0.250186
NM_001321111	RPS16	1.19962	0.303842
NM_001369674	RPS6KB1	1.3256	0.309075
rna-NM_001321701.2-3	RPS9	3.28279	0.13319
NM_012425	RSU1	1.11764	0.292037
XM_011513249	RUVBL1	3.13935	0.120329
XM_024451805	SAFB2	2.15019	0.188582
NM_001350083	SAMD9L	8.68969	0.000100877
XM_024446385	SASH1	0.941357	0.381312
XM_017024073	SAT2	2.47443	0.0597355
XM_011537057	SAV1	1.86839	0.0736651
XM_005274579	SCML1	7.0684	0.00066192
NM_174934	SCN4B	5.48171	0.000162664
NM_001199784	SDCBP2	3.13203	0.170076
XM_005266134	SEC16A	1.68399	0.303546
NM_017789	SEMA4C	2.09602	0.261547
XM_017004394	SEMA4C	3.76431	0.000179205
NM_001256347	SEMA5B	8.55576	0.000197683
XM_011522078	SEMA6D	1.6586	0.396558
NM_001282972	SEPTIN2	8.69602	1.27679e-05
NM_001363803	SEPTIN4	5.92353	0.000565288
NM_004574	SEPTIN4	5.37295	0.000233047
NM_080415	SEPTIN4	4.86725	0.000255972
XM_006721950	SEPTIN4	7.4924	0.000172909
NM_001300799	SEPTIN8	2.04757	0.198614
NM_015146	SEPTIN8	1.49135	0.0899782
NM_001199875	SERF2	1.51783	0.126303
NM_001199876	SERF2	2.68056	0.0173887
NM_000602	SERPINE1	3.60867	0.0229518
NM_001386456	SERPINE1	3.51629	0.091827
NM_001386462	SERPINE1	4.39014	0.0285543
NM_001386464	SERPINE1	3.86456	0.0493953
NM_001386466	SERPINE1	4.23569	0.00679351
NM_001235	SERPINH1	1.1492	0.294054
XM_024448756	SERPINH1	4.34076	0.00617064
NM_001346410	SF1	9.024	8.93783e-05
NM_001388028	SFXN3	1.76238	0.231826
NM_001301139	SGCE	1.16149	0.573754
NM_001376542	SGIP1	3.71607	0.024031
NM_001376554	SGIP1	3.57399	0.0739078
NM_001376556	SGIP1	5.08639	0.000325836
NM_001376557	SGIP1	2.68348	0.0296163
XM_005271270	SGIP1	2.6161	0.00467395
XM_011542291	SGIP1	3.19239	0.0334374
XM_011542292	SGIP1	5.50385	0.00437065
XM_017002516	SGIP1	2.37628	0.0932947
XM_017002532	SGIP1	2.45383	0.0803655
NM_001206651	SH3GLB1	6.35671	0.00369858
NM_001394017	SH3PXD2A	2.29899	0.249905
NM_001166359	SHMT2	8.86393	0.000151145
XM_011538677	SHMT2	2.60304	0.017969
XM_011538678	SHMT2	3.64572	0.00973591
NM_006884	SHOX2	6.29626	0.00397197
NM_173354	SIK1	2.00081	0.329489
NM_001320643	SIK1B	2.16595	0.25671
XM_017028208	SIK1B	2.67123	0.0141669
XM_005271482	SIK3	3.16675	0.0586329
NM_001046	SLC12A2	1.52158	0.394055
XM_011536447	SLC25A29	9.1416	2.12733e-06
XM_024451071	SLC25A44	1.15982	0.205926
NM_001042	SLC2A4	4.21008	0.00119259
rna-NM_001042.3-2	SLC2A4	4.21008	0.00119259
NM_001193514	SLC30A6	1.57588	0.515488
NM_173512	SLC38A11	6.21603	0.00385796
NM_001330185	SLC39A9	0.792357	0.535488
NM_014096	SLC43A3	1.44979	0.438217
XM_006721286	SLC7A5	1.42657	0.114165
NM_001145945	SLCO1C1	6.29481	0.00312989
NM_018121	SLF2	1.07387	0.351517
NM_001104588	SLFN11	3.29712	0.106297
NM_001387161	SLFN11	3.29075	0.107925
NM_003062	SLIT3	3.00513	0.0789048
XM_024451832	SLX4IP	7.15509	0.000880231
NM_001003652	SMAD2	1.73153	0.268985
NM_001135937	SMAD2	1.82762	0.490072
NM_005902	SMAD3	1.49528	0.267464
NM_022733	SMAP2	1.54045	0.185177
NM_001128430	SMARCAD1	8.7905	0.000188578
XM_017005491	SMC4	1.45551	0.219789
NM_001375585	SMG7	2.09831	0.0523538
NM_001394143	SMG7	1.33107	0.142515
NM_001394147	SMG7	2.26772	0.158593
NM_201568	SMG7	1.11298	0.250228
NM_198501	SMTNL2	6.20208	0.000671824
XM_024450560	SMYD4	2.75904	0.218002
NM_001100594	SNRK	2.31534	0.0286498
NM_001378037	SNX25	3.75625	0.0391431
XM_024450039	SNX27	0.951604	0.460879
NM_014011	SOCS5	5.58024	0.0142496
NM_144949	SOCS5	1.7715	0.054671
NM_001377202	SORBS1	3.05327	0.0148888
NM_001377204	SORBS1	6.36722	0.00419918
XM_005271102	SORT1	3.63163	0.0732217
NM_005686	SOX13	2.50963	0.0838963
NM_003118	SPARC	0.891857	0.35169
NM_001124758	SPNS2	4.17743	0.00667335
NM_000582	SPP1	3.20673	0.108021
NM_199327	SPRY1	2.29997	0.256711
NM_001127496	SPRY4	3.32095	0.0093883
XM_017009910	SPRY4	2.16643	0.0495543
NM_178313	SPTBN1	1.54542	0.102688
NM_001170637	SRGAP2	1.59174	0.369167
NM_001377447	SRGAP2	2.11552	0.188557
NM_001330684	SRGAP2B	3.17416	0.137097
NM_001321053	SRGN	2.14814	0.0506452
NM_001323667	SRL	6.15983	0.00458863
XM_017012561	SRPK2	3.16717	0.180122
NM_001366572	SRRM1	1.59108	0.300765
NM_001366589	SRRM1	1.36164	0.163473
NM_001366599	SRRM1	2.3085	0.173192
XM_017000899	SSBP3	1.59692	0.236188
NM_033389	SSH2	5.036	0.00565826
NM_001308197	SSR3	3.06017	0.0316964
NM_001050	SSTR2	2.64653	0.0131211
NM_001369607	ST7	3.06124	0.109405
NM_006011	ST8SIA2	7.83906	9.06731e-05
NM_139164	STARD4	2.37687	0.129259
NM_001384984	STAT3	2.47433	0.256377
NM_003714	STC2	4.69716	0.00828885
XM_017003804	STK36	7.97473	7.13919e-05
NM_007029	STMN2	4.61278	0.0279653
NM_004099	STOM	1.71858	0.0604319
XM_011544183	STUM	2.30275	0.0365314
NM_001005782	SUMO1	2.40377	0.0779464
NM_001280792	SURF4	6.9915	0.000549959
rna-NM_001280792.2-2	SURF4	6.9915	0.000549959
NM_019601	SUSD2	2.74863	0.0127767
XM_006715422	SYNE1	7.55704	0.000469465
XM_011536577	SYNE2	11.0971	1.79222e-06
XM_005267198	SYNJ2	2.13447	0.157817
XM_011536226	SYNJ2	1.81595	0.320807
NM_145728	SYNM	1.52511	0.167359
NM_001128933	SYNPO2	2.78675	0.0445238
NM_001389264	SYNPO2	3.22808	0.000373316
NM_152280	SYT11	1.93264	0.230369
NM_001162952	SYTL2	2.49768	0.0179772
NM_001365826	SYTL2	1.4181	0.321895
NM_001365827	SYTL2	3.906	0.0143516
NM_001122824	TACC1	1.31601	0.133308
NM_001330521	TACC1	0.842911	0.417283
NM_001352789	TACC1	1.13871	0.337571
NM_001352790	TACC1	1.10508	0.335272
NM_001352792	TACC1	1.70539	0.35693
NM_001352795	TACC1	2.37981	0.142343
NM_001352803	TACC1	2.12648	0.15883
NM_001352804	TACC1	1.56908	0.155269
XM_011544635	TACC1	2.75424	0.0874758
NM_001001522	TAGLN	2.14645	0.151173
NM_003186	TAGLN	3.19541	0.00777776
NM_001350064	TANC1	3.98852	0.0430437
XM_011512058	TANC1	7.91409	5.11769e-05
NM_172209	TAPBP	0.775459	0.702325
NM_153365	TAPT1	3.07851	0.140567
NM_015173	TBC1D1	2.36872	0.0376563
XM_017007919	TBC1D1	2.94298	0.0601707
NM_001348264	TBC1D25	3.5255	0.0806099
NM_001349080	TBC1D5	3.25779	0.0225468
NM_005994	TBX2	2.37444	0.0772086
XM_005250074	TCAF1	8.05425	0.000120143
XM_006716192	TCAF1	8.63648	9.40514e-06
rna-NM_181492.3-3	TCF20	7.22438	0.000383044
NM_001369582	TCF4	3.5889	0.0118
XM_006712109	TCF7L1	1.77412	0.0628873
NM_001008897	TCP1	2.70988	0.0280391
NM_000358	TGFBI	0.872874	0.372043
XM_011529028	TGM2	2.89988	0.0383631
NM_199334	THRA	1.44551	0.138401
NM_006288	THY1	1.73756	0.0964581
NM_022164	TINAGL1	5.08883	0.00159167
NM_001369872	TJP2	3.83292	0.0101
NM_004817	TJP2	1.70595	0.310666
XM_017015066	TLE1	2.06959	0.143549
NM_001144762	TLE2	4.38069	0.0347452
XM_011528230	TLE2	7.28839	0.00039011
XM_017024054	TLK2	3.0074	0.0230368
NM_014220	TM4SF1	1.66994	0.201461
XM_017006385	TM4SF1	1.9621	0.286425
XM_017028161	TM9SF4	7.62456	0.000219456
XM_017000922	TMCO4	6.37138	0.00275533
NM_181724	TMEM119	2.28698	0.0330277
XM_011538271	TMEM119	2.60978	0.0719975
XM_017018141	TMEM135	3.06652	0.150214
NM_001319679	TMEM39B	1.81019	0.18318
NM_001350516	TMX3	3.17846	0.117435
NM_001258456	TNIP1	2.25236	0.116726
NM_022093	TNN	6.97143	0.000520324
NM_001364294	TNPO1	3.42119	0.15904
NM_001308023	TNS1	1.93891	0.125183
NM_022648	TNS1	2.30215	0.0736806
XM_017004812	TNS1	4.3887	0.0205747
XM_017004816	TNS1	1.73953	0.0715387
XM_024453072	TNS1	3.05104	0.153354
XM_024453082	TNS1	1.70096	0.303632
NM_022748	TNS3	3.93019	0.00603129
XM_005261315	TOB2	3.24061	0.0923962
XM_017021098	TOGARAM1	1.05273	0.431467
XM_017018581	TP53I11	2.29484	0.190827
NM_001243894	TPD52L2	4.77874	0.00996121
NM_001018004	TPM1	3.64462	0.0431698
NM_001018007	TPM1	3.26947	0.00626267
NM_001018020	TPM1	9.77727	2.75516e-07
NM_213674	TPM2	3.76351	8.3965e-05
XM_017015090	TPM2	5.28356	0.000845526
NM_001043351	TPM3	2.29557	0.283291
NM_001278188	TPM3	2.75129	0.107366
NM_007030	TPPP	2.25254	0.0315656
XM_011537116	TRAF3	2.06288	0.168268
NM_004620	TRAF6	1.21374	0.18229
XM_017018220	TRAF6	1.32137	0.352506
NM_033629	TREX1	2.11287	0.050344
NM_021643	TRIB2	3.12113	0.00548107
NM_001301188	TRIB3	3.43566	0.00120493
NM_033092	TRIM5	1.46981	0.321595
XM_011542968	TRPC6	9.52473	1.25507e-05
NM_016113	TRPV2	2.60892	0.224588
NM_006022	TSC22D1	3.00466	0.0426701
XM_005269666	TSPAN15	3.17279	0.0203456
XM_017028461	TTC3	7.33979	0.000181847
NM_001293214	TUBB	2.6825	0.222535
XM_017010918	TUBE1	2.10388	0.136528
NM_001160408	TULP3	2.59595	0.0522503
XM_017013861	TUSC3	1.22961	0.250302
NM_001185074	TUT7	0.592858	0.808565
XM_011521754	UACA	2.65066	0.106178
XM_017022395	UACA	0.939908	0.512637
NM_207309	UAP1L1	1.83151	0.181874
XM_017026134	UBA2	1.85759	0.106716
XM_017002976	UBAP2L	7.43693	0.000451856
XM_017002982	UBAP2L	1.73215	0.200853
XM_017012818	UBE3C	3.42399	0.0830017
XM_017000036	UBE4B	1.90515	0.332175
XM_011514439	UBR2	8.17547	8.26756e-05
NM_001199262	UCHL5	4.90877	0.00537672
XM_017015107	UGCG	1.67398	0.133959
XM_005265930	UIMC1	2.91891	0.187625
NM_006377	UNC13B	1.29804	0.306106
NM_001388300	USP25	2.55402	0.255927
NM_001346272	USP28	7.02261	0.00109628
XM_011525379	USP32	2.29678	0.228018
NM_001371397	USP53	3.50209	0.0809202
NM_001375323	UTRN	4.08384	0.0076158
NM_007124	UTRN	0.88617	0.508411
XM_005267127	UTRN	4.51675	0.00826253
NM_001185127	VAMP4	8.89229	0.000374357
XM_005259200	VASP	1.60264	0.271354
NM_001324089	VDAC2	4.18694	0.0239558
NM_001171624	VEGFA	1.65428	0.222441
NM_003376	VEGFA	1.65428	0.222441
NM_001352090	VEZT	2.45658	0.0730921
NM_001352093	VEZT	1.86457	0.0720476
XM_017019593	VEZT	2.1946	0.0532334
NM_001329401	VMP1	2.00803	0.373158
NM_001321242	VOPP1	7.65533	0.000270925
NM_080413	VPS16	7.80093	0.000261754
NM_001201404	WASF2	1.26306	0.534228
NM_014969	WDR47	1.67636	0.243442
XM_005272423	WHAMM	1.65265	0.276633
XM_005260011	WIZ	2.03188	0.183366
NM_018979	WNK1	2.79971	0.185354
XM_006724593	WNK3	8.32651	1.96079e-05
XM_024453125	XPO1	1.70525	0.146638
NM_001288978	XRCC6	1.77232	0.215961
XM_024451246	YES1	3.58682	0.0875253
NM_145008	YPEL4	2.22666	0.0371532
NM_001277816	YTHDF3	1.82764	0.0597294
NM_001198899	YY1AP1	1.34039	0.163085
XM_005261121	ZBTB21	1.12648	0.45869
NM_001387972	ZBTB38	7.22726	0.000381313
XM_017001114	ZBTB48	2.79707	0.0659121
NM_001040441	ZBTB8A	1.25971	0.194405
NM_001376334	ZC3H11A	2.50084	0.0982609
NM_001376362	ZC3H11A	2.02068	0.141948
NM_001174096	ZEB1	1.88178	0.112742
NM_001323644	ZEB1	3.78127	0.0435665
NM_001323647	ZEB1	2.44496	0.0763062
NM_001323648	ZEB1	2.46197	0.0466377
NM_001323651	ZEB1	2.39736	0.223148
NM_001323659	ZEB1	3.13876	0.00916829
NM_001323673	ZEB1	4.19111	0.0579412
NM_001323674	ZEB1	2.34539	0.123475
NM_001323676	ZEB1	9.04801	5.02694e-05
NM_001318469	ZFP1	2.39901	0.286306
NM_003407	ZFP36	1.0827	0.277597
NM_133458	ZFP90	2.5282	0.133048
XM_017016441	ZMIZ1	9.30352	8.78975e-06
XM_017016442	ZMIZ1	2.46068	0.110534
XM_005273257	ZNF124	6.73428	0.00232268
NM_001348013	ZNF136	2.24705	0.052617
NM_001322136	ZNF160	1.86376	0.0802507
NM_001322139	ZNF160	3.438	0.0176998
NM_006991	ZNF197	3.92072	0.0387878
rna-NM_006991.5-2	ZNF197	3.92072	0.0387878
NM_006963	ZNF22	1.48168	0.177929
NM_003415	ZNF268	7.12572	0.00112475
XM_006723383	ZNF329	4.29109	0.0273225
NM_001317116	ZNF331	1.4411	0.133863
NM_001317119	ZNF331	3.42412	0.127593
NM_001345967	ZNF394	1.31102	0.232234
NM_001370652	ZNF436	2.66992	0.0536562
rna-NM_001370652.1-2	ZNF436	2.66992	0.0536562
XM_006717212	ZNF462	3.70222	0.0816884
NM_001353526	ZNF532	3.23208	0.109497
NM_001277092	ZNF550	1.30004	0.163375
XM_017022734	ZNF592	1.62935	0.387345
XM_011513398	ZNF595	1.81185	0.207398
NM_145295	ZNF627	1.62625	0.301377
NM_001080470	ZNF697	1.74866	0.258967
NM_001271848	ZNF700	8.1033	2.37876e-05
NM_001304337	ZNF773	1.83823	0.294823
XM_011528265	ZNF91	4.58708	0.0149304
NM_005089	ZRSR2	1.14091	0.243611
XM_011525789	ZSCAN30	4.69704	0.013938
