# Supplementary material for: CD39+CD55− Fb Subset Exhibits Myofibroblast-Like Phenotype and Is Associated with Pain in Osteoarthritis of the Knee
Source: Biomedicines. 2023 Nov 14;11(11):3047. doi: 10.3390/biomedicines11113047 (PMC10669511; doi:10.3390/biomedicines11113047)
Supplement: Supplementary file 1 [file biomedicines-11-03047-s001.zip › Supplementary Table S3.xlsx]

## Sheet: 1676967104349_11be5f36ee001
Supplementary Table S3. Upregulated DEGs in CD39-CD55+ cells compare to CD39+CD55-
RNA ID	Symbol	log2	Pvalue
NM_001349331	ABI3BP	2.23797	0.0615822
NM_001349332	ABI3BP	2.05873	0.0564597
NM_001365642	ABI3BP	2.49572	0.0122465
NM_001377332	ABI3BP	2.02989	0.0797139
NM_015429	ABI3BP	2.09315	0.0573848
XM_005247293	ABI3BP	2.32649	0.0307511
XM_005247294	ABI3BP	3.11859	0.0195208
XM_005247305	ABI3BP	2.26675	0.0246218
XM_011512647	ABI3BP	2.24638	0.307531
XM_011512651	ABI3BP	2.78137	0.00529461
XM_011512653	ABI3BP	2.11268	0.0740863
NM_145804	ABTB2	1.95062	0.113396
NM_004458	ACSL4	2.46082	0.0496856
XM_005246932	ADAM23	4.77048	0.0101685
NM_139056	ADAMTS16	2.71976	0.0166695
NM_007038	ADAMTS5	3.26187	0.000484238
NM_052866	ADAMTSL1	3.14052	0.0155691
XM_017015311	ADAMTSL1	8.68397	9.44697e-06
XM_011521824	ADAMTSL3	8.184	7.68151e-05
XM_011513811	ADGRA3	2.05678	0.0428771
NM_001184834	ADGRG2	3.07051	0.0429288
NM_001184835	ADGRG2	2.89403	0.0933376
NM_005756	ADGRG2	5.86971	0.00789654
XM_005271963	AFF4	2.15461	0.294229
XM_006715514	AGPAT4	3.63726	0.0286895
NM_001350504	AHI1	2.41141	0.130274
NM_001628	AKR1B1	1.92565	0.243798
NM_000688	ALAS1	1.76737	0.298186
NM_001323412	ALDH18A1	7.55459	0.00017284
NM_001293815	ALDH1A3	3.17696	0.0969172
NM_001257361	AMPD2	8.3315	1.66017e-05
NM_001286731	AMTN	2.49848	0.107612
NM_212557	AMTN	2.53907	0.0812762
NM_001204404	ANK3	4.27875	0.00282037
NM_020987	ANK3	3.44519	0.0532433
XM_005265672	ANKRD17	7.44332	0.000617679
NM_001320263	AP3M1	8.26493	9.53987e-05
NM_153360	APCDD1L	2.5595	0.128788
NM_001142276	APLP2	1.52602	0.215938
NM_001142277	APLP2	1.57145	0.0943493
NM_001243299	APLP2	2.47753	0.136949
NM_001328685	APLP2	2.81365	0.00383345
NM_001382534	APLP2	1.78625	0.175909
NM_001382535	APLP2	2.13816	0.0358708
NM_001382537	APLP2	1.94371	0.0321446
XM_017007699	ARAP2	3.044	0.0200197
NM_001010000	ARHGAP28	3.81308	0.00452317
XM_005258146	ARHGAP28	3.15074	0.00989011
NM_001248002	ARNTL2	1.57674	0.128244
XM_011520770	ARNTL2	9.04051	4.55362e-06
NM_001199058	ARPIN-AP3S2	1.78602	0.229653
XM_017008592	ARSJ	5.59579	0.0106027
XM_017001786	ASH1L	2.23819	0.230418
NM_001366522	ATP2B1	1.77777	0.326355
NM_001366530	ATP2B1	8.05127	9.20129e-05
XM_011516018	AUTS2	5.09753	0.0105032
XM_017025192	AXIN2	8.6013	1.3874e-05
NM_173593	B4GALNT3	2.81515	0.0312172
NM_001178093	BCAT1	3.31524	0.0450119
NM_005504	BCAT1	2.5948	0.00646299
XM_017019768	BCAT1	2.66944	0.0168843
NM_004049	BCL2A1	2.00983	0.0522964
XM_017028727	BCL2L13	3.18522	0.130652
NM_000710	BDKRB1	2.55731	0.0645112
NM_001386007	BDKRB1	1.87994	0.105258
NM_001718	BMP6	2.31789	0.0808433
XM_011538789	BRAP	7.73666	0.000148602
NM_001729	BTC	3.34953	0.0318525
XM_011539809	C10orf105	2.64041	0.118967
NM_001252507	C14orf132	1.87484	0.0847528
NM_181655	C17orf58	2.66982	0.00901056
NM_020156	C1GALT1	2.17906	0.225638
XM_011515453	C1GALT1	2.09173	0.20666
XM_011515455	C1GALT1	3.33787	0.101234
XM_011515456	C1GALT1	4.55193	0.00710944
XM_017012449	C1GALT1	2.07381	0.179258
NM_001079670	CAB39L	3.14901	0.0284131
NM_001005746	CACNB4	8.3886	5.58563e-05
XM_005250702	CADPS2	3.63028	0.0696313
NM_001172897	CAV1	1.79035	0.297745
NM_001130046	CCL20	2.52363	0.00342122
NM_004591	CCL20	2.33691	0.00733024
NM_172359	CD46	3.78201	0.0617018
NM_001382306	CD47	3.0558	0.0408918
NM_000574	CD55	2.58522	0.00510282
NM_001114752	CD55	1.99615	0.0924026
NM_001300902	CD55	2.26035	0.020989
XM_017000467	CD55	2.5227	0.0518673
XM_006718223	CD82	2.82036	0.0481998
NM_001171930	CDH23	2.79432	0.00288632
NM_001171931	CDH23	2.84378	0.0572643
NM_022124	CDH23	2.88417	0.00712963
NM_001801	CDO1	2.85107	0.00978366
NM_001378964	CDON	2.83095	0.1633
NM_016952	CDON	2.26947	0.0436272
XM_011542863	CDON	3.15086	0.0243116
NM_001376406	CELF1	7.38682	0.000367816
NM_001293304	CEMIP	2.97583	0.125411
XM_024450001	CEMIP	2.97262	0.00141522
NM_001320316	CFAP91	7.35452	0.00120749
NM_000204	CFI	2.36798	0.0358919
XM_011531920	CFI	2.38907	0.119423
XM_017008166	CFI	3.59624	0.00519079
XM_005254726	CGNL1	3.05076	0.0726541
XM_024452752	CHI3L2	3.94071	0.000194466
NM_016929	CLIC5	2.97853	0.0998446
NM_053277	CLIC6	2.60887	0.0108956
NM_001831	CLU	2.696	0.0186161
NM_005279	CMKLR2	3.87669	0.0054384
rna-NM_005279.4-2	CMKLR2	3.87669	0.0054384
XM_011535434	COL12A1	10.608	7.49404e-07
XM_006713500	CP	2.51925	0.255134
NM_182898	CREB5	4.44183	0.0404333
NM_018058	CRTAC1	3.36726	0.0027494
XM_005269938	CRTAC1	3.23577	0.00500532
XM_011539917	CRTAC1	3.06593	0.0196683
XM_024447190	CSGALNACT1	2.15811	0.0657261
NM_001890	CSN1S1	2.32099	0.137507
XM_006714090	CSN1S1	2.43513	0.13769
XM_017009068	CSNK1G3	5.44943	0.0067506
XM_017015250	CTNNAL1	1.55367	0.319512
NM_181500	CUX1	3.11688	0.15058
NM_001511	CXCL1	2.98085	0.000894514
NM_002993	CXCL6	2.74247	0.0463734
NM_001001665	CYP27C1	2.53536	0.0330803
NM_001164821	DCAF17	7.71723	0.000403336
NM_032299	DCUN1D5	1.6466	0.094411
NM_005220	DLX3	2.81483	0.0225243
NM_001934	DLX4	2.67879	0.0294119
NM_138281	DLX4	3.50726	0.0205851
NM_197960	DPP8	3.82993	0.0249259
XM_005269004	DRAM1	1.84737	0.0675882
NM_001374734	DST	1.66154	0.335371
XM_017011211	DST	2.91115	0.0747174
NM_007207	DUSP10	1.73411	0.0656548
NM_005228	EGFR	1.59595	0.169795
NM_024930	ELOVL7	2.09778	0.219566
NM_001375411	EML1	2.03067	0.213408
NM_001039753	EML6	2.92066	0.153737
NM_001318760	ENOSF1	3.01891	0.0712875
NM_014936	ENPP4	1.88322	0.0471294
XM_011535527	EPB41L2	3.62355	0.0806183
NM_001281534	EPB41L3	1.81014	0.100118
NM_001281535	EPB41L3	2.10223	0.0413956
NM_001384683	EPB41L3	2.32037	0.203567
NM_001384693	EPB41L3	2.03985	0.0819697
NM_001384695	EPB41L3	6.74851	8.19442e-05
NM_001384704	EPB41L3	2.97674	0.072429
XM_017025620	EPB41L3	3.72587	0.00112938
XM_017025638	EPB41L3	2.02268	0.248965
XM_017025641	EPB41L3	2.14367	0.17007
XM_017019063	ERC1	10.0558	2.11821e-05
NM_001432	EREG	3.03182	0.00166093
NM_001347861	ERLIN1	2.51229	0.132487
NM_001308248	EVI5	8.68105	4.07707e-05
NM_001321081	EZH1	3.57832	0.0664095
NM_000130	F5	4.41304	0.00101869
XM_017000660	F5	4.31612	0.0377338
NM_001362965	FAM135B	7.79788	7.90205e-05
NM_001101801	FAM13B	4.943	0.0051284
NM_017565	FAM20A	2.23907	0.10709
NM_001291807	FAP	9.82276	2.0359e-05
XM_011510797	FAP	2.6268	0.0351084
XM_011510587	FBLN7	8.2039	0.000460707
NM_004465	FGF10	2.20691	0.0293244
XM_005248264	FGF10	2.01149	0.0403067
NM_004464	FGF5	3.71996	0.038823
NM_001306130	FN1	3.3398	0.000308652
NM_001306131	FN1	3.38278	0.000610026
NM_001306132	FN1	3.39364	0.000632988
NM_001365517	FN1	3.28209	0.00043145
NM_001365519	FN1	4.38256	0.00628046
NM_001365521	FN1	3.23433	0.000885167
NM_001365522	FN1	3.48068	0.000210508
NM_001365523	FN1	3.65804	0.000271893
NM_001365524	FN1	3.01996	0.00156121
NM_002026	FN1	2.83805	0.00273843
NM_054034	FN1	4.21683	0.0284485
NM_212474	FN1	3.488	0.000327771
NM_212476	FN1	3.46077	0.000398403
XM_005246416	FN1	4.90588	5.41152e-06
XM_017003692	FN1	3.19499	0.00980076
XM_017003695	FN1	3.87311	3.65886e-05
NM_001198850	FOXJ3	4.67586	0.0151393
NM_001375487	FRMD3	7.34186	0.000777355
XM_017005993	FRMD4B	3.81117	0.0351719
XM_017010651	FYN	2.38376	0.222959
NM_000809	GABRA4	4.80241	0.00536631
NM_001204267	GABRA4	3.96977	0.010684
NM_000812	GABRB1	5.75788	0.00203243
XM_017007985	GABRB1	4.24758	0.000201607
NM_001201401	GALC	8.09425	0.000165157
XM_017023113	GALNS	8.67157	7.93076e-06
NM_014568	GALNT5	2.90266	0.0498648
XM_017003238	GALNT5	3.3766	0.0647828
NM_001300946	GATAD2A	2.72533	0.0583351
NM_001024071	GCH1	4.64406	0.0147941
NM_052957	GCNA	2.64814	0.105302
XM_006724716	GCNA	2.34071	0.209612
NM_004004	GJB2	3.4301	0.000390415
NM_001128127	GK	4.10985	0.0134971
XM_017029411	GK	9.74277	1.18305e-05
NM_138426	GLCCI1	1.91103	0.0859299
XM_017008035	GLRB	4.11471	0.0365301
XM_017007422	GMPS	3.06426	0.0352236
NM_001010917	GOLGA7B	3.4888	0.00122825
XM_011521954	GOLGA8M	2.35267	0.190767
NM_177937	GOLM1	2.43696	0.0134917
NM_005708	GPC6	2.26525	0.0225252
NM_001375999	GTF2H2C	6.99876	0.00142164
NM_001375946	GULP1	2.53222	0.0306623
XM_006711052	H6PD	1.65172	0.481992
NM_001297436	HAS1	1.78319	0.200926
NM_002775	HTRA1	3.01347	0.00657094
NM_153692	HTRA4	4.51465	0.000755432
XM_005254336	IDH3A	2.06067	0.203658
NM_207584	IFNAR2	1.97663	0.0670101
NM_178822	IGSF10	4.96427	0.00625125
XM_011512708	IGSF10	8.09315	0.000249149
XM_011517523	IL7	3.67921	0.0081438
NM_002192	INHBA	2.84554	0.0113886
NM_001114182	IRAK4	6.55251	0.000499051
NM_002214	ITGB8	2.27445	0.227818
XM_017012178	ITGB8	3.5017	0.00383758
XM_017012182	ITGB8	4.13962	0.13457
XM_017012183	ITGB8	4.81006	0.000686416
NM_001271756	ITGBL1	3.96179	0.00274548
XM_005254100	ITGBL1	3.52947	0.00334318
NM_001166449	ITIH4	2.50968	0.0157918
NM_002218	ITIH4	3.0267	0.0399883
NM_001160130	KCNQ5	5.15925	0.00680675
XM_017016423	KIAA1217	2.01982	0.29786
XM_017014332	KIAA2026	3.88836	0.0838965
NM_001173463	KIF21A	8.93964	5.60176e-06
NM_001039570	KREMEN1	1.95672	0.136307
XM_011530429	KREMEN1	2.72285	0.0966116
XM_024453208	KYNU	1.5986	0.15896
NM_001317964	LARS1	3.03188	0.0154164
NM_018176	LGI2	3.08653	0.0108421
NM_001379095	LIG4	8.61654	7.95642e-05
NM_001387470	LPAR1	5.41394	0.00411985
XM_017019303	LRP1	3.26644	0.00297449
XM_017004341	LRP1B	2.83143	0.312971
XM_011520103	LRP4	3.55278	0.114248
NM_004735	LRRFIP1	8.12166	0.000137354
NM_005907	MAN1A1	1.86631	0.38905
XM_017016856	MASTL	8.15499	4.9595e-05
XM_011534756	MCPH1	6.96637	0.000214788
NM_001256545	MEGF10	3.89471	0.0459016
NM_001324401	MET	4.57954	0.049716
XM_006715990	MET	2.12502	0.215098
XM_011516223	MET	3.38427	0.000692229
NM_002421	MMP1	3.13785	0.010638
NM_002426	MMP12	3.5128	0.0290534
NM_002427	MMP13	5.41514	2.62512e-05
NM_002422	MMP3	3.73845	0.0100078
NM_001244766	MOB1B	3.43019	0.0229417
NM_015134	MPRIP	2.682	0.142916
NM_001286266	MRS2	8.19935	0.000231555
NM_138962	MSI2	2.31387	0.192024
XM_005257014	MSI2	4.28185	0.0610514
NM_015233	MTUS2	2.70353	0.0319846
XM_017009440	MTX3	7.82767	7.84543e-05
NM_012334	MYO10	1.82306	0.0754201
NM_032578	MYPN	4.06514	0.00297907
XM_017016833	MYPN	4.89148	0.015437
XM_024448236	MYPN	4.20036	0.00128956
XM_006718364	NAV2	2.38025	0.122826
NM_031862	NBR1	8.59411	5.14263e-05
NM_001321703	NCOA2	9.65932	1.42988e-06
XM_017025401	NCOR1	7.8371	0.000370924
NM_024574	NDNF	2.13287	0.0551536
XM_024454213	NDNF	3.12027	0.00848039
NM_000266	NDP	3.10625	0.0079223
NM_003157	NEK4	1.49514	0.348799
XM_017022232	NEO1	4.19795	0.0417401
NM_001035534	NIBAN2	1.60402	0.372667
NM_021077	NMB	2.0239	0.0567171
NM_001204261	NR3C1	5.69523	6.16845e-05
NM_003872	NRP2	1.67719	0.149955
NM_201267	NRP2	1.52871	0.083011
NM_021229	NTN4	1.96345	0.118052
NM_058170	OLFM3	4.3876	0.00488667
XM_006719200	OS9	2.72952	0.070407
NM_001303037	PALS2	2.32836	0.210333
NM_001364592	PAM	4.35933	0.0184869
XM_011509591	PBX1	3.20682	0.208111
NM_002593	PCOLCE	1.85831	0.109086
NM_138319	PCSK6	2.33587	0.0197281
NM_001002812	PDE4DIP	1.71397	0.129265
XM_017002879	PDE4DIP	1.97219	0.180829
XM_017002896	PDE4DIP	3.35806	0.0527933
XM_024451068	PDE4DIP	2.87078	0.187656
XM_017008455	PDGFC	2.25998	0.10139
XM_005265743	PDGFRA	4.14247	0.0522503
XM_006714041	PDGFRA	2.3614	0.0422947
NM_006474	PDPN	2.5035	0.187262
NM_198389	PDPN	2.36096	0.0450243
NM_001324021	PDXDC1	7.84866	0.000102635
XM_006716063	PHTF2	2.43129	0.109542
XM_011513491	PIGG	8.04468	0.000152031
XM_017016330	PIP4K2A	7.72176	0.000281429
NM_024420	PLA2G4A	2.74336	0.143432
XM_005258710	PLD3	3.86348	0.0190371
NM_001385963	PLEKHA5	4.6445	0.0010527
XM_017012779	PLXNA4	3.86445	0.0148868
NM_001002926	POLR1F	2.12457	0.0170326
NM_030949	PPP1R14C	2.85998	0.0389849
NM_006741	PPP1R1A	2.7214	0.0132268
NM_001122964	PPP4R3B	2.38302	0.0380164
NM_001348143	PPP4R4	3.03376	0.0263509
NM_001348145	PPP4R4	3.5968	0.00727141
NM_058237	PPP4R4	3.80177	0.0184855
rna-NM_001348143.2-2	PPP4R4	3.03376	0.0263509
rna-NM_001348145.2-2	PPP4R4	3.5968	0.00727141
rna-NM_058237.2-2	PPP4R4	3.80177	0.0184855
XM_011543726	PRDM6	4.78233	0.0171583
NM_001127708	PRG4	4.84635	0.000192733
NM_001127709	PRG4	3.05467	0.00312219
NM_001127710	PRG4	2.93844	0.00436163
NM_001303232	PRG4	2.79579	0.0022704
XM_024448707	PRG4	4.07148	0.000325408
XM_024448717	PRG4	3.68809	0.000701467
XM_011533435	PRICKLE2	1.19858	0.53709
NM_001349768	PRPF38B	7.42041	0.000458312
XM_006716983	PRUNE2	7.97706	0.000574497
NM_000956	PTGER2	2.57291	0.0147736
NM_004878	PTGES	2.76889	0.0339097
XM_024451230	PTPN2	7.68374	0.00029306
NM_002829	PTPN3	3.58727	0.0712106
NM_001394011	PTPRS	2.91278	0.0855019
XM_011528157	PTPRS	3.3709	0.0502677
NM_001282791	PUM2	9.06569	2.36217e-06
NM_001004128	QSOX1	1.65065	0.241126
XM_017016081	R3HCC1L	4.52509	0.0220271
XM_024447475	RABGAP1	2.75406	0.257464
XM_011511647	RAPH1	3.11944	0.161794
NM_001394096	RASSF8	2.26426	0.371347
NM_203418	RCAN1	1.23967	0.272108
NM_001034850	RETREG1	2.85543	0.118448
NM_019000	RETREG1	2.35975	0.248891
XM_011514053	RETREG1	2.47568	0.129874
XM_017004310	REV1	3.16445	0.0904841
XM_017005085	RHBDD1	8.06805	4.84934e-05
NM_016578	RSF1	4.0445	0.0583617
NM_178565	RSPO2	4.38314	0.0260741
NM_032784	RSPO3	2.71496	0.00774817
XM_017011378	RSPO3	2.7146	0.00418576
XM_017011379	RSPO3	2.95663	0.00483478
XM_017007543	RUBCN	7.78132	0.000272357
XM_006711810	RYR2	1.91788	0.388501
NM_001278055	SACS	2.72027	0.299195
NM_017654	SAMD9	1.87003	0.100414
NM_001303496	SAMD9L	3.08154	0.0590309
NM_001303497	SAMD9L	9.82932	7.78139e-07
NM_182826	SCARA3	2.659	0.0156497
NM_173050	SCUBE1	2.25583	0.0279351
NM_002999	SDC4	2.47275	0.236308
NM_024077	SECISBP2	2.441	0.161231
NM_003005	SELP	2.5309	0.107664
XM_005245440	SELP	4.21736	0.00156226
NM_006080	SEMA3A	3.7539	0.000877655
XM_005250110	SEMA3A	11.0711	1.63944e-06
XM_006715839	SEMA3A	9.96365	1.57915e-07
NM_001350121	SEMA3C	2.54499	0.182802
NM_006379	SEMA3C	3.02062	0.00480882
NM_001384900	SEMA3D	5.2955	0.0017427
NM_001384902	SEMA3D	2.49231	0.197992
NM_012431	SEMA3E	3.32538	0.00364678
XM_024452926	SEPTIN2	9.19694	2.37067e-06
XM_017021370	SERPINA1	3.13629	0.0106808
rna-NM_001100607.3-2	SERPINA10	5.21517	0.00023301
NM_005066	SFPQ	4.16973	0.0768519
NM_001143677	SGK1	2.89738	0.0420655
NM_001363110	SH2D4A	2.32547	0.125535
NM_022071	SH2D4A	2.85482	0.0847924
NM_133266	SHANK2	4.33882	0.00673037
XM_017017390	SHANK2	4.93198	0.00954743
NM_005413	SIX3	3.38011	0.00154568
NM_001174126	SLC11A2	1.52879	0.369212
NM_018593	SLC16A10	3.0015	0.00401078
NM_001270623	SLC16A7	2.34281	0.00626307
XM_011511933	SLC19A3	3.93851	0.0506796
NM_004170	SLC1A1	2.46178	0.142036
NM_003057	SLC22A1	2.85584	0.0352638
XM_006715552	SLC22A1	3.71178	0.056829
NM_145176	SLC2A12	4.25938	0.00236855
XM_017010311	SLC2A12	6.07394	0.000130621
NM_017964	SLC30A6	2.80848	0.023137
NM_001387129	SLC41A2	8.80277	9.69992e-05
NM_001008539	SLC7A2	2.14474	0.0653147
XM_017013746	SLC7A2	2.656	0.154558
NM_012244	SLC7A8	2.50058	0.0627157
NM_004787	SLIT2	2.68409	0.0793129
NM_001261415	SOX5	5.98959	0.000941726
NM_001330785	SOX5	4.22251	0.00152359
NM_006940	SOX5	5.15172	0.0103169
XM_011520832	SOX5	5.17735	7.15461e-05
XM_011520837	SOX5	4.4237	0.0182498
XM_011520838	SOX5	4.60345	0.0136745
XM_011520842	SOX5	8.33117	2.95935e-05
XM_017019889	SOX5	3.10363	0.0885196
XM_017019891	SOX5	3.93454	0.0185938
XM_017019900	SOX5	3.24283	0.0812182
XM_017019903	SOX5	3.14618	0.0229953
XM_024449161	SOX5	6.93391	0.000296312
NM_001352893	SP140L	3.71153	0.0580785
NM_004598	SPOCK1	1.83723	0.125548
NM_001130438	SPTAN1	2.79813	0.262005
NM_001363765	SPTAN1	3.93417	0.0738289
NM_001377444	SRGAP2	7.42082	0.000273537
XM_024446895	SRPK2	3.84508	0.06317
XM_011525407	SSH2	8.21669	2.19131e-05
NM_001369598	ST7	3.08385	0.0289142
NM_201647	STAMBP	2.91818	0.170549
NM_005419	STAT2	2.16721	0.214897
NM_152999	STEAP2	3.15411	0.194786
XM_017011954	STEAP2	5.43692	0.0158725
NM_001008410	STEAP3	2.40828	0.0314861
XM_017022761	SV2B	2.97094	0.176001
XM_006715414	SYNE1	8.74643	9.58526e-05
XM_017010611	SYNE1	2.73929	0.270213
NM_001370169	SYTL4	8.02739	6.9361e-05
XM_017013786	TAF2	7.58656	0.000206872
NM_001080477	TENM3	3.19152	0.0290876
XM_017008386	TENM3	3.73311	0.0136218
NM_001354711	THRB	4.97229	0.00926197
NM_001384547	TIAM2	3.0004	0.0160324
NM_001346133	TMED8	7.58097	0.000172053
XM_017011929	TMEM196	3.90383	0.0408771
XM_017014572	TMEM245	2.54537	0.0720227
NM_001305051	TMEM59	2.31964	0.287101
XM_017020003	TMTC1	3.44343	0.0296027
NM_001350517	TMX3	7.99907	0.000395401
NM_007115	TNFAIP6	2.63691	0.0278592
NM_001242590	TREM1	2.08764	0.249335
XM_017019243	TRHDE	3.93211	0.00560013
XM_017019244	TRHDE	2.32875	0.103719
XM_017005739	TTC14	4.39136	0.034148
XM_005261052	TTC3	7.45345	0.000784209
NM_015351	TTC9	2.42075	0.109542
NM_001324113	UAP1	9.08874	9.43558e-05
NM_001324116	UAP1	1.89465	0.0323651
XM_011541109	UBR4	3.43894	0.120959
XM_017020662	UGGT2	7.20964	0.000137096
XM_005268739	UHRF1BP1L	7.1795	6.06942e-05
XM_017019050	UHRF1BP1L	5.68933	0.00101896
NM_001017415	USP1	3.89476	0.050972
XM_005271721	USP2	2.74183	0.0211302
XM_011525373	USP32	5.29861	0.009132
NM_001389660	USP53	9.12904	5.40252e-06
NM_001389662	USP53	3.02256	0.0373204
NM_001039591	USP9X	3.45381	0.102373
NM_001078	VCAM1	1.97015	0.034691
NM_080682	VCAM1	2.92234	0.0257507
NM_005429	VEGFC	2.72989	0.0199699
NM_153453	VGLL2	3.19558	0.0199915
NM_198570	VWC2	3.42093	0.00779941
NM_213646	WARS1	5.83668	0.00214066
XM_005269807	WASHC2A	3.89474	0.0193618
NM_022166	XYLT1	2.40656	0.0314014
rna-NM_022166.4-2	XYLT1	2.40656	0.0314014
NM_001370221	ZBTB44	3.72305	0.0745369
NM_016353	ZDHHC2	2.59357	0.0772399
XM_011545581	ZFX	2.25954	0.14048
XM_017029799	ZFX	3.26019	0.15088
NM_014733	ZFYVE16	3.50165	0.0127672
XM_006723749	ZHX3	7.30294	0.00121746
NM_001351669	ZNF100	5.22838	0.00652028
NM_001292002	ZNF330	8.8424	0.000107964
NM_001324249	ZNF37A	9.17414	8.01541e-05
NM_003421	ZNF37A	8.67387	8.11822e-06
NM_152520	ZNF385B	3.59824	0.00141143
NM_001353532	ZNF532	6.21051	0.00115278
NM_001099694	ZNF578	2.80813	0.051263
rna-NM_001005851.3-2	ZNF780B	7.9749	8.42004e-05
