# Supplementary material for: CD39+CD55− Fb Subset Exhibits Myofibroblast-Like Phenotype and Is Associated with Pain in Osteoarthritis of the Knee
Source: Biomedicines. 2023 Nov 14;11(11):3047. doi: 10.3390/biomedicines11113047 (PMC10669511; doi:10.3390/biomedicines11113047)
Supplement: Supplementary file 1 [file biomedicines-11-03047-s001.zip › Supplementary Table S4.xlsx]

## Sheet: ALL DEP
Supplemtanry Table S4. Differentially expressd proteins (DEPs) between CD39+CD55- and CD39-CD55+ cells
Protein.Ids	Protein	Genes	Log2(CD39+CD55-/CD39-CD55+)	p値
P53396	ATP-citrate synthase	ACLY	-1.3112	0.0035421
P21399	Cytoplasmic aconitate hydratase	ACO1	-2.25672	0.0177692
Q9NUB1	Acetyl-coenzyme A synthetase 2-like, mitochondrial	ACSS1	1.12088	0.0359669
P12814	Alpha-actinin-1	ACTN1	3.34837	5.94359e-05
Q9UEY8	Gamma-adducin	ADD3	-1.2276	0.0017135
P30520	Adenylosuccinate synthetase isozyme 2	ADSS2	-2.1016	0.0243615
Q02952	A-kinase anchor protein 12	AKAP12	-1.43269	0.000145231
P14550	Aldo-keto reductase family 1 member A1	AKR1A1	-2.27778	0.0156014
Q8NHP1;O95154;O43488	Aflatoxin B1 aldehyde reductase member 2	AKR7A2	-2.12486	0.0264467
P47895	Aldehyde dehydrogenase family 1 member A3	ALDH1A3	-3.46049	0.000381973
P30837	Aldehyde dehydrogenase X, mitochondrial	ALDH1B1	1.05398	0.000830153
Q02252	Methylmalonate-semialdehyde dehydrogenase [acylating], mitochondrial	ALDH6A1	-1.97851	0.0388764
P05062;P04075;P09972	Fructose-bisphosphate aldolase A	ALDOA	-1.11412	0.0327753
Q01433	AMP deaminase 2	AMPD2	-2.26927	0.0162339
Q01484	Ankyrin-2	ANK2	-1.74325	0.0118903
Q16853	Membrane primary amine oxidase	AOC3	4.40562	1.75766e-05
O43747	AP-1 complex subunit gamma-1	AP1G1	-2.1637	0.00187889
P52566	Rho GDP-dissociation inhibitor 2	ARHGDIB	2.26036	0.0057282
Q93084;P16615	Sarcoplasmic/endoplasmic reticulum calcium ATPase 2	ATP2A2	1.29609	4.35135e-05
Q8IXM2	Chromatin complexes subunit BAP18	BAP18	-1.55467	0.0196319
P54687	Branched-chain-amino-acid aminotransferase, cytosolic	BCAT1	-4.99622	3.31361e-06
Q9BUT1	3-hydroxybutyrate dehydrogenase type 2	BDH2	-1.23451	0.0165654
Q05682	Caldesmon	CALD1	2.12889	0.00594809
O75828	Carbonyl reductase [NADPH] 3	CBR3	-1.74977	0.00160103
Q86VB7	Scavenger receptor cysteine-rich type 1 protein M130	CD163	1.38305	0.0147021
P13987	CD59 glycoprotein	CD59	1.99363	0.00645053
P55290	Cadherin-13	CDH13	1.17493	0.020933
P05156	Complement factor I	CFI	1.79283	0.00508173
Q99653	Calcineurin B homologous protein 1	CHP1	1.33368	0.0407196
P0C7P0	CDGSH iron-sulfur domain-containing protein 3, mitochondrial	CISD3	2.2629	0.00135865
O95471	Claudin-7	CLDN7	-2.65716	0.00499981
P51911	Calponin-1	CNN1	7.56615	6.63958e-10
Q99439	Calponin-2	CNN2	1.67045	0.0483713
P02461	Collagen alpha-1(III) chain	COL3A1	1.28433	0.00495507
O14579	Coatomer subunit epsilon	COPE	-3.38417	0.031753
Q9Y2S2	Lambda-crystallin homolog	CRYL1	-3.29073	0.000811715
Q13620	Cullin-4B	CUL4B	-2.28911	0.0155427
P99999	Cytochrome c	CYCS	1.01877	0.000248203
P98082	Disabled homolog 2	DAB2	-1.85675	0.0112075
Q96C86	m7GpppX diphosphatase	DCPS	-2.10091	0.0252799
O95865	N(G),N(G)-dimethylarginine dimethylaminohydrolase 2	DDAH2	-1.16804	0.00763809
Q86XP3	ATP-dependent RNA helicase DDX42	DDX42	-1.80851	0.0251299
P17661	Desmin	DES	2.52971	0.000185571
P31689	DnaJ homolog subfamily A member 1	DNAJA1	-1.83322	0.0100097
Q9UQ16;Q05193	Dynamin-1	DNM1	-1.37234	0.0342578
Q9UHL4	Dipeptidyl peptidase 2	DPP7	-1.99231	0.0377069
Q12882	Dihydropyrimidine dehydrogenase [NADP(+)]	DPYD	-2.42093	0.0109233
Q14195	Dihydropyrimidinase-related protein 3	DPYSL3	-1.68474	0.000824778
P42126	Enoyl-CoA delta isomerase 1, mitochondrial	ECI1	1.01323	0.0282737
Q15075	Early endosome antigen 1	EEA1	-1.09903	0.0315447
Q13144	Translation initiation factor eIF-2B subunit epsilon	EIF2B5	-2.04795	0.0290737
O75822	Eukaryotic translation initiation factor 3 subunit J	EIF3J	-2.39203	0.00926356
O00423	Echinoderm microtubule-associated protein-like 1	EML1	-3.59694	0.000272136
P06733	Alpha-enolase	ENO1	-1.99831	0.00771156
Q9UHY7	Enolase-phosphatase E1	ENOPH1	-1.90005	0.0442925
P49961	Ectonucleoside triphosphate diphosphohydrolase 1	ENTPD1	4.02383	3.76149e-05
O43491	Band 4.1-like protein 2	EPB41L2	-1.035	0.0139167
Q9Y2J2	Band 4.1-like protein 3	EPB41L3	-1.90933	0.000423722
P62495	Eukaryotic peptide chain release factor subunit 1	ETF1	-2.40428	0.0454536
Q9Y2D4	Exocyst complex component 6B	EXOC6B	-2.7873	0.00255967
Q9UBQ6	Exostosin-like 2	EXTL2	-2.29705	0.0195341
P12259	Coagulation factor V	F5	1.96537	0.0182498
Q8IWE2	Protein NOXP20	FAM114A1	-2.90161	0.00237897
O75369	Filamin-B	FLNB	-1.94129	0.00605882
Q16658	Fascin	FSCN1	-1.09475	0.0255937
Q96AE4	Far upstream element-binding protein 1	FUBP1	-1.14097	0.00624868
Q96C23	Galactose mutarotase	GALM	-2.26683	0.016963
P04406	Glyceraldehyde-3-phosphate dehydrogenase	GAPDH	-1.104	0.0478865
P36269	Glutathione hydrolase 5 proenzyme	GGT5	3.12883	2.75942e-05
Q9HC38	Glyoxalase domain-containing protein 4	GLOD4	-1.02002	0.0303495
P35754	Glutaredoxin-1	GLRX	-2.03083	0.0330432
Q96IJ6	Mannose-1-phosphate guanyltransferase alpha	GMPPA	-1.57674	0.0232447
Q9Y5P6	Mannose-1-phosphate guanyltransferase beta	GMPPB	-1.69543	0.0147973
P36969	Phospholipid hydroperoxide glutathione peroxidase	GPX4	-1.89978	0.0072611
P78417	Glutathione S-transferase omega-1	GSTO1	-1.22658	0.00906722
P62805	Histone H4	H4-16	1.27796	0.00137868
P12081	Histidine--tRNA ligase, cytoplasmic	HARS1	-1.57371	0.0187816
P69905	Hemoglobin subunit alpha	HBA2	1.18313	2.44212e-05
P68871	Hemoglobin subunit beta	HBB	1.43776	0.00216216
O14964	Hepatocyte growth factor-regulated tyrosine kinase substrate	HGS	-1.1597	0.0192016
Q53FT3	Protein Hikeshi	HIKESHI	-1.63328	0.0328391
O00291	Huntingtin-interacting protein 1	HIP1	-2.25142	0.0166815
P10321	HLA class I histocompatibility antigen, C alpha chain	HLA-C	1.05325	0.000889116
P09601	Heme oxygenase 1	HMOX1	-2.55987	0.0123841
Q8NBQ5	Estradiol 17-beta-dehydrogenase 11	HSD17B11	-2.20315	0.0136555
Q9H2F3	3 beta-hydroxysteroid dehydrogenase type 7	HSD3B7	-2.78318	0.00295571
Q6YN16	Hydroxysteroid dehydrogenase-like protein 2	HSDL2	1.00932	0.000485433
O75874	Isocitrate dehydrogenase [NADP] cytoplasmic	IDH1	-1.62528	0.0278247
Q9UG01	Intraflagellar transport protein 172 homolog	IFT172	2.13041	0.0169864
Q16270	Insulin-like growth factor-binding protein 7	IGFBP7	2.78593	0.000362552
O00410	Importin-5	IPO5	-1.89726	0.00677888
Q13683	Integrin alpha-7	ITGA7	4.21673	1.06444e-07
P05556	Integrin beta-1	ITGB1	1.61303	0.000174351
P18084	Integrin beta-5	ITGB5	-2.23167	0.018998
P19823	Inter-alpha-trypsin inhibitor heavy chain H2	ITIH2	2.41826	0.0089796
P17275	Transcription factor jun-B	JUNB	-1.03926	0.0176099
O15230	Laminin subunit alpha-5	LAMA5	4.99409	3.45235e-06
P55268	Laminin subunit beta-2	LAMB2	2.11311	0.000242378
P11047	Laminin subunit gamma-1	LAMC1	2.5336	3.39455e-06
Q9P2J5	Leucine--tRNA ligase, cytoplasmic	LARS1	-2.14355	0.02353
P17931	Galectin-3	LGALS3	-1.41659	0.000234408
Q96AG4	Leucine-rich repeat-containing protein 59	LRRC59	-1.2232	0.0113942
O95232	Luc7-like protein 3	LUC7L3	-1.92984	0.0361368
Q9BS40	Latexin	LXN	-2.08752	0.0435924
Q9NX58	Cell growth-regulating nucleolar protein	LYAR	-2.23928	0.0318076
P61626	Lysozyme C	LYZ	1.22379	0.00416961
P27816	Microtubule-associated protein 4	MAP4	-1.1327	0.00678643
Q9NZL9	Methionine adenosyltransferase 2 subunit beta	MAT2B	-1.9396	0.0403099
Q7Z434	Mitochondrial antiviral-signaling protein	MAVS	-2.37766	0.0392712
P43121	Cell surface glycoprotein MUC18	MCAM	5.50447	4.75509e-07
Q99735	Microsomal glutathione S-transferase 2	MGST2	1.15296	0.015786
P02795;Q8N339;P80297;P04732;P13640	Metallothionein-2	MT1E;MT1G;MT1M;MT1X;MT2A	-1.6478	0.0196268
Q969Z3	Mitochondrial amidoxime reducing component 2	MTARC2	1.20837	0.000616059
Q86UE4	Protein LYRIC	MTDH	-1.40006	0.0405329
P35749	Myosin-11	MYH11	4.31814	1.79013e-05
P35579	Myosin-9	MYH9	2.04694	0.0110727
P14649	Myosin light chain 6B	MYL6B	3.00631	4.10044e-05
P24844	Myosin regulatory light polypeptide 9	MYL9	4.35624	1.26372e-05
Q15746	Myosin light chain kinase, smooth muscle	MYLK	3.55211	0.000235864
Q9UM54	Unconventional myosin-VI	MYO6	-2.44712	0.00679972
A6NEC2;P55786	Puromycin-sensitive aminopeptidase	NPEPPS	-2.17884	0.00569543
P05166	Propionyl-CoA carboxylase beta chain, mitochondrial	PCCB	1.04891	8.33522e-06
Q9Y5H0	Protocadherin gamma-A3	PCDHGA3	-2.14583	0.0348444
Q99471	Prefoldin subunit 5	PFDN5	-0.96323	0.000722957
Q01813	ATP-dependent 6-phosphofructokinase, platelet type	PFKP	-1.48627	0.0250571
P18669;P15259	Phosphoglycerate mutase 1	PGAM1	-1.20725	0.0283573
P52209	6-phosphogluconate dehydrogenase, decarboxylating	PGD	-1.32102	0.0407114
P00558	Phosphoglycerate kinase 1	PGK1	-1.43079	0.0277774
O95336	6-phosphogluconolactonase	PGLS	-1.44387	0.0425854
P36871	Phosphoglucomutase-1	PGM1	-2.33318	0.0144087
P47712	Cytosolic phospholipase A2	PLA2G4A	-4.68178	7.09813e-64
O60664	Perilipin-3	PLIN3	-1.12954	2.50199e-05
Q14651;P13797	Plastin-3	PLS3	-1.73246	0.0143474
P29590	Protein PML	PML	0.957273	0.0180559
O60437	Periplakin	PPL	-1.37077	6.79163e-10
Q13162	Peroxiredoxin-4	PRDX4	-3.07927	0.0251796
Q92954	Proteoglycan 4	PRG4	-1.88825	0.00211158
P62191	26S proteasome regulatory subunit 4	PSMC1	-1.56068	0.033703
P48651	Phosphatidylserine synthase 1	PTDSS1	-2.23445	0.0382751
P35354	Prostaglandin G/H synthase 2	PTGS2	-3.65573	0.0453199
Q9H3S7	Tyrosine-protein phosphatase non-receptor type 23	PTPN23	-1.39581	0.0481691
P23467	Receptor-type tyrosine-protein phosphatase beta	PTPRB	2.33778	0.00138942
P54136	Arginine--tRNA ligase, cytoplasmic	RARS1	-1.30456	0.0473915
Q06330	Recombining binding protein suppressor of hairless	RBPJ	-5.95392	0.00675479
O15258	Protein RER1	RER1	-3.29781	0.000319692
Q9H4A4	Aminopeptidase B	RNPEP	-2.10888	0.0106096
P30050	60S ribosomal protein L12	RPL12	-1.44943	0.0377423
P61513	60S ribosomal protein L37a	RPL37A	-0.982558	0.0340472
Q9NQ39;P46783	40S ribosomal protein S10	RPS10;RPS10P5	-1.75436	0.0308984
P60866	40S ribosomal protein S20	RPS20	-2.73217	0.00377966
P42677;Q71UM5	40S ribosomal protein S27-like	RPS27L	-2.27896	0.0165503
P61247	40S ribosomal protein S3a	RPS3A	-1.68719	0.0495761
Q99584	Protein S100-A13	S100A13	-2.00109	0.00515895
O15127	Secretory carrier-associated membrane protein 2	SCAMP2	-2.157	0.035596
Q9Y6Y8	SEC23-interacting protein	SEC23IP	-1.99314	0.0358723
O94855	Protein transport protein Sec24D	SEC24D	-2.98444	0.00157307
P60059	Protein transport protein Sec61 subunit gamma	SEC61G	-1.65907	0.00545453
Q99962;Q99961	Endophilin-A2	SH3GL1	-1.59499	0.0266126
Q9NR46	Endophilin-B2	SH3GLB2	-1.66136	0.0278921
Q9H936	Mitochondrial glutamate carrier 1	SLC25A22	0.961926	0.0252522
Q14BN4	Sarcolemmal membrane-associated protein	SLMAP	3.26877	9.15037e-05
O76070	Gamma-synuclein	SNCG	1.30687	0.015975
Q7KZF4	Staphylococcal nuclease domain-containing protein 1	SND1	-1.42206	0.00799812
P00441	Superoxide dismutase [Cu-Zn]	SOD1	-1.52563	0.0284933
Q13103	Secreted phosphoprotein 24	SPP2	2.94373	0.00348076
Q13813	Spectrin alpha chain, non-erythrocytic 1	SPTAN1	-1.0244	0.000234724
Q01082	Spectrin beta chain, non-erythrocytic 1	SPTBN1	-1.30274	0.000463039
P27105	Stomatin	STOM	2.44499	0.000298399
Q9UJZ1	Stomatin-like protein 2, mitochondrial	STOML2	1.08825	0.00238041
Q9UGT4	Sushi domain-containing protein 2	SUSD2	4.39521	1.01412e-05
Q9UMS6	Synaptopodin-2	SYNPO2	4.21308	1.71915e-05
P37837	Transaldolase	TALDO1	-1.79095	0.000615939
O43294	Transforming growth factor beta-1-induced transcript 1 protein	TGFB1I1	2.11417	0.0198766
P07996	Thrombospondin-1	THBS1	2.22664	0.002084
Q9Y4G6	Talin-2	TLN2	-1.61304	0.0169514
P24821	Tenascin	TNC	-2.31471	0.0171118
Q9C0C2	182 kDa tankyrase-1-binding protein	TNKS1BP1	-1.51187	0.0341823
Q53FA7	Quinone oxidoreductase PIG3	TP53I3	-1.72891	0.0154785
P09493	Tropomyosin alpha-1 chain	TPM1	3.56596	2.56825e-06
P07951	Tropomyosin beta chain	TPM2	5.78866	6.92181e-08
Q56UQ5;P13693	Translationally-controlled tumor protein	TPT1	-2.25046	0.00434359
Q15631	Translin	TSN	-1.13484	0.0182503
Q16222	UDP-N-acetylhexosamine pyrophosphorylase	UAP1	-2.54077	0.000702319
Q92890	Ubiquitin recognition factor in ER-associated degradation protein 1	UFD1	-2.03004	0.0328977
O60701	UDP-glucose 6-dehydrogenase	UGDH	-1.80908	0.000465929
Q16851	UTP--glucose-1-phosphate uridylyltransferase	UGP2	-2.92349	0.00240166
Q9Y2C2	Uronyl 2-sulfotransferase	UST	-2.0995	0.0264163
Q99536	Synaptic vesicle membrane protein VAT-1 homolog	VAT1	-1.11828	0.000161744
O00534	von Willebrand factor A domain-containing protein 5A	VWA5A	-1.84739	0.00600369
P23381	Tryptophan--tRNA ligase, cytoplasmic	WARS1	-2.72284	0.00336869
P62258	14-3-3 protein epsilon	YWHAE	-1.75655	0.0252361
Q6NZY4	Zinc finger CCHC domain-containing protein 8	ZCCHC8	-5.65558	0.0432601
Q96ME7	Zinc finger protein 512	ZNF512	1.30721	0.00156474
Blue letters indicate protein enconded by selcted gene in key driver gene analysis. Red letters indicate protein enconded by selcted gene in key driver gene analysis.
